# Supplementary material for: Extensive dataset of boar seminal plasma proteome displaying putative reproductive functions of identified proteins
Source: Data Brief. 2016 Jul 29;8:1370–3. doi: 10.1016/j.dib.2016.07.037 (PMC4993849; doi:10.1016/j.dib.2016.07.037)
Supplement: Supplementary file 2 — Comprehensive dataset of the results achieved is provided in Supplementary Table 1. The dataset includes the SP-proteins identified and quantified highlighting the protein name, the specie, Unused Score, % coverage, accession number, number of peptides matched, UniProt ID, gene names, protein relative abundance (the highest and lowest values) and putative reproductive role. [file mmc2.zip › Supplementary Table 1.xlsx]

## Sheet: Hoja1
Number	Protein Name	Species	Unused Score(ProtScore)	% Cov (Coverage)	% Cov (50)	% Cov (95)	Accession	Matched Peptides (95%)	UniProt ID	Gene names	Lowest value for protein relative abundance	Highest value for protein relative abundance	Sperm motility	Antioxidant	Immune	Spermatogenesis/Maturation	Sperm Capacitation	Fertilization	Sperm/Oocyte fusion	Acrosome Reaction	Reproduction	Oocyte maturation	Embrionic development	Oxidative stress	Biological Process	Molecular Function	Cellular Process	Protein families	Reference
1	fibronectin isoform X7 [Sus scrofa]	Sus scrofa	442.46	82.3	81.2	80.06	545875532	983		FN1	1.81524e+06	2.22682e+07																	Miranda and Tezon, 1992; Fusi and Bronson, 1992; Wennemuth et al., 2001
2	lactotransferrin [Sus scrofa]	Sus scrofa	195.52	88.07	86.79	86.51	41688298	485	Q6YT39	LTF	216435	3.41307e+07													antibacterial humoral response [GO:0019731]; antifungal humoral response [GO:0019732]; bone morphogenesis [GO:0060349]; innate immune response in mucosa [GO:0002227]; negative regulation by host of viral process [GO:0044793]; negative regulation of ATPase activity [GO:0032780]; negative regulation of lipopolysaccharide-mediated signaling pathway [GO:0031665]; negative regulation of single-species…	heparin binding [GO:0008201]; iron ion binding [GO:0005506]; protein serine/threonine kinase activator activity [GO:0043539]; serine-type endopeptidase activity [GO:0004252]	cell surface [GO:0009986]; extracellular exosome [GO:0070062]; extracellular space [GO:0005615]; nucleus [GO:0005634]; protein complex [GO:0043234]; specific granule [GO:0042581]	Transferrin family	UniProt; Zumoffen et al., 2015; Kiso et al., 2013
3	albumin [Sus scrofa]	Sus scrofa	161.59	91.24	86.45	84.96	833798	152	P08835	ALB	93655.5	1.8287e+07													cellular response to starvation [GO:0009267]; hemolysis by symbiont of host erythrocytes [GO:0019836]; maintenance of mitochondrion location [GO:0051659]; negative regulation of apoptotic process [GO:0043066]; transport [GO:0006810]	DNA binding [GO:0003677]; drug binding [GO:0008144]; fatty acid binding [GO:0005504]; metal ion binding [GO:0046872]; pyridoxal phosphate binding [GO:0030170]; small molecule binding [GO:0036094]; toxic substance binding [GO:0015643]	extracellular space [GO:0005615]; protein complex [GO:0043234]	ALB/AFP/VDB family	Goncalves et al., 2008
4	complement factor H precursor [Sus scrofa]	Sus scrofa	159.53	84.28	80.71	77.71	47523636	286	Q8MI72	FH	204102	3.91694e+07																	Sakave et al., 2010
5	inhibitor of carbonic anhydrase precursor [Sus scrofa]	Sus scrofa	131.43	88.07	88.07	84.66	47523160	190	Q29545	ICA	237360	3.94055e+07														enzyme inhibitor activity [GO:0004857]	extracellular space [GO:0005615]	Transferrin family	Jose et al., 2015; Inaba et al., 2003
6	keratin, type II cytoskeletal 6A [Homo sapiens]	Homo sapiens	130.91	81.21	79.79	76.95	5031839	183	P02538	KRT6A K6A KRT6D	73465.9	1.48213e+06													cell differentiation [GO:0030154]; mitophagy in response to mitochondrial depolarization [GO:0098779]; morphogenesis of an epithelium [GO:0002009]; positive regulation of cell proliferation [GO:0008284]; positive regulation of defense response to virus by host [GO:0002230]; wound healing [GO:0042060]; xenophagy [GO:0098792]	structural constituent of cytoskeleton [GO:0005200]	extracellular exosome [GO:0070062]; keratin filament [GO:0045095]; membrane [GO:0016020]; nucleus [GO:0005634]	Intermediate filament family
7	keratin 1 [Homo sapiens]	Homo sapiens	111.02	79.35	78.73	74.22	11935049	241	P04264	KRT1 KRTA	1.46667e+06	6.91284e+06													complement activation, lectin pathway [GO:0001867]; establishment of skin barrier [GO:0061436]; fibrinolysis [GO:0042730]; negative regulation of inflammatory response [GO:0050728]; regulation of angiogenesis [GO:0045765]; response to oxidative stress [GO:0006979]; retina homeostasis [GO:0001895]	carbohydrate binding [GO:0030246]; receptor activity [GO:0004872]; structural molecule activity [GO:0005198]	blood microparticle [GO:0072562]; cytoskeleton [GO:0005856]; extracellular exosome [GO:0070062]; extracellular matrix [GO:0031012]; extracellular space [GO:0005615]; keratin filament [GO:0045095]; membrane [GO:0016020]; nucleus [GO:0005634]; plasma membrane [GO:0005886]	Intermediate filament family
8	hexosaminidase B (beta polypeptide) [Sus scrofa]	Sus scrofa	105.61	79.55	78.07	73.23	262072808	306	D0G6X8	HEXB	399941	7.95564e+07													astrocyte cell migration [GO:0043615]; cellular calcium ion homeostasis [GO:0006874]; cellular protein metabolic process [GO:0044267]; ganglioside catabolic process [GO:0006689]; glycosaminoglycan metabolic process [GO:0030203]; lipid storage [GO:0019915]; locomotory behavior [GO:0007626]; lysosome organization [GO:0007040]; male courtship behavior [GO:0008049]; myelination [GO:0042552]; neuromus…	acetylglucosaminyltransferase activity [GO:0008375]; beta-N-acetylhexosaminidase activity [GO:0004563]	acrosomal vesicle [GO:0001669]; azurophil granule [GO:0042582]; extracellular exosome [GO:0070062]; membrane [GO:0016020]	Glycosyl hydrolase 20 family	UniProt
9	keratin, type I cytoskeletal 10 isoform X1 [Homo sapiens]	Homo sapiens	101.42	67.95	67.95	67.95	530412176	160		KRT10	1.59214e+06	9.73337e+06
10	ceruloplasmin precursor [Sus scrofa]	Sus scrofa	97.41	63.47	62.35	58.31	406647880	76	I3VKE6		2.75735e+06	1.64002e+07													carbohydrate metabolic process [GO:0005975]; cellular iron ion homeostasis [GO:0006879]; copper ion transport [GO:0006825]	copper ion binding [GO:0005507]; ferroxidase activity [GO:0004322]; oxidoreductase activity, acting on the CH-OH group of donors, NAD or NADP as acceptor [GO:0016616]	cell [GO:0005623]		Erel , 1998; Onoda and Djakiew, 1991
11	keratin, type I cytoskeletal 14 [Macaca fascicularis]	Macaca fascicularis	89.26	83.79	83.79	82.32	544499996	156		KRT14	181227	874392
12	72 kDa type IV collagenase precursor [Sus scrofa]	Sus scrofa	86.44	76.1	75.95	71.56	47523462	68	Q95JA4	MMP2	3.41288e+06	9.82611e+06														metalloendopeptidase activity [GO:0004222]; zinc ion binding [GO:0008270]	extracellular matrix [GO:0031012]		Huang et al., 2009
13	lysosomal alpha-mannosidase isoformX1 [Sus scrofa]	Sus scrofa	84.78	65.48	62.7	57.64	311248892	88	F1SEY1	LOC100518647 MAN2B1	3.8441e+06	6.94614e+06													learning or memory [GO:0007611]; mannose metabolic process [GO:0006013]; protein deglycosylation [GO:0006517]	alpha-mannosidase activity [GO:0004559]; carbohydrate binding [GO:0030246]; zinc ion binding [GO:0008270]		Glycosyl hydrolase 38 family	Tulsiani et al., 1991; Cornwall et al., 1991; Corrales et al., 2002
14	keratin, type II cytoskeletal 2 epidermal [Homo sapiens]	Homo sapiens	83.86	94.84	91.71	90.14	47132620	130	P35908	KRT2 KRT2A KRT2E	1.33888e+06	4.89327e+06													epidermis development [GO:0008544]; keratinization [GO:0031424]; keratinocyte activation [GO:0032980]; keratinocyte migration [GO:0051546]; keratinocyte proliferation [GO:0043616]	structural constituent of cytoskeleton [GO:0005200]	cytoplasm [GO:0005737]; extracellular exosome [GO:0070062]; extracellular space [GO:0005615]; Golgi apparatus [GO:0005794]; intermediate filament [GO:0005882]; intermediate filament cytoskeleton [GO:0045111]; keratin filament [GO:0045095]; membrane [GO:0016020]; nucleus [GO:0005634]	Intermediate filament family
15	keratin, type I cytoskeletal 9 [Homo sapiens]	Homo sapiens	80.38	97.11	97.11	92.94	55956899	192	P35527	KRT9	2.33211e+06	5.74013e+06													epidermis development [GO:0008544]; intermediate filament organization [GO:0045109]; skin development [GO:0043588]; spermatogenesis [GO:0007283]	structural constituent of cytoskeleton [GO:0005200]	extracellular exosome [GO:0070062]; extracellular space [GO:0005615]; intermediate filament [GO:0005882]; membrane [GO:0016020]; nucleus [GO:0005634]	Intermediate filament family	UniProt
16	desmoplakin isoform I [Homo sapiens]	Homo sapiens	78.57	25.22	21.35	19.4	58530840	47	P15924	DSP	56774.4	235416													adherens junction organization [GO:0034332]; apoptotic process [GO:0006915]; bundle of His cell-Purkinje myocyte adhesion involved in cell communication [GO:0086073]; cellular component disassembly involved in execution phase of apoptosis [GO:0006921]; desmosome organization [GO:0002934]; epidermis development [GO:0008544]; intermediate filament organization [GO:0045109]; keratinocyte differentia…	cell adhesive protein binding involved in bundle of His cell-Purkinje myocyte communication [GO:0086083]; poly(A) RNA binding [GO:0044822]; protein binding, bridging [GO:0030674]; protein kinase C binding [GO:0005080]; scaffold protein binding [GO:0097110]; structural constituent of cytoskeleton [GO:0005200]; structural molecule activity [GO:0005198]	basolateral plasma membrane [GO:0016323]; cornified envelope [GO:0001533]; cytoplasm [GO:0005737]; desmosome [GO:0030057]; extracellular exosome [GO:0070062]; fascia adherens [GO:0005916]; intercalated disc [GO:0014704]; intermediate filament [GO:0005882]; nucleus [GO:0005634]; plasma membrane [GO:0005886]	Plakin or cytolinker family	Dube et al., 2010
17	RecName: Full=Serotransferrin; Short=Transferrin; AltName: Full=Beta-1 metal-binding globulin; AltName: Full=Siderophilin [Sus scrofa]	Sus scrofa	73.73	77.87	77.87	69.83	136192	66	P09571	TF	1.17148e+06	5.52039e+06													cellular iron ion homeostasis [GO:0006879]	ferric iron binding [GO:0008199]; ferric iron transmembrane transporter activity [GO:0015091]	cell [GO:0005623]; extracellular space [GO:0005615]	Transferrin family	UniProt; Zumoffen et al.,2015; Kiso et al., 2013
18	epididymis-specific alpha-mannosidase precursor [Sus scrofa]	Sus scrofa	70.24	57.26	50.3	48.51	47523156	59	Q28949	MAN2B2	12827.5	2.10939e+07													mannose metabolic process [GO:0006013]; protein deglycosylation [GO:0006517]	alpha-mannosidase activity [GO:0004559]; carbohydrate binding [GO:0030246]; zinc ion binding [GO:0008270]	extracellular region [GO:0005576]	Glycosyl hydrolase 38 family	Tulsiani et al., 1991; Cornwall et al., 1991; Corrales et al., 2002
19	Keratin 5 [Homo sapiens]	Homo sapiens	62.16	74.92	72.37	70.17	18999435	139	P13647	KRT5	811563	2.18978e+06													cell junction assembly [GO:0034329]; epidermis development [GO:0008544]; hemidesmosome assembly [GO:0031581]	scaffold protein binding [GO:0097110]; structural constituent of cytoskeleton [GO:0005200]	cytoplasm [GO:0005737]; cytosol [GO:0005829]; extracellular exosome [GO:0070062]; intermediate filament [GO:0005882]; keratin filament [GO:0045095]; membrane [GO:0016020]; mitochondrion [GO:0005739]; nucleus [GO:0005634]; plasma membrane [GO:0005886]	Intermediate filament family
20	keratin, type I cytoskeletal 16 [Homo sapiens]	Homo sapiens	57.9	86.47	86.47	84.99	24430192	186	P08779	KRT16 KRT16A	179849	3.09648e+06													aging [GO:0007568]; cell proliferation [GO:0008283]; cytoskeleton organization [GO:0007010]; epidermis development [GO:0008544]; establishment of skin barrier [GO:0061436]; hair cycle [GO:0042633]; inflammatory response [GO:0006954]; innate immune response [GO:0045087]; intermediate filament cytoskeleton organization [GO:0045104]; keratinization [GO:0031424]; keratinocyte differentiation [GO:0030…	structural constituent of cytoskeleton [GO:0005200]	cytoskeleton [GO:0005856]; extracellular exosome [GO:0070062]; intermediate filament [GO:0005882]; nucleus [GO:0005634]	Intermediate filament family	UniProt
21	keratin, type I cytoskeletal 17 [Pan paniscus]	Pan paniscus	55.89	93.98	87.73	85.42	397485517	99			107218	358938
22	Fc fragment of IgG binding protein [Sus scrofa]	Sus scrofa	54.84	27.97	26.84	24.95	545830918	30			58137.1	6.56876e+07																	Panther
23	spermadhesin PSP-I - pig	Sus scrofa	54.58	100	100	100	108346	112		PSP-1	162457	3.65027e+06																	Caballero et al., 2004; Rodriguez-Martinez et al., 2010; Novak et al., 2010; Caballero et al., 2009
24	Chain B, The Crystal Structures Of Two Members Of The Spermadhesin Family Reveal The Folding Of The Cub Domain	Sus scrofa	53	100	97.41	97.41	3318759	128	P35496	PSP-2	925279	2.92067e+06													single fertilization [GO:0007338]		extracellular region [GO:0005576]	Spermadhesin family	UniProt, Rodriguez-Martinez et al.,2010; Caballero et al., 2009
25	nucleobindin-1 isoform X1 [Sus scrofa]	Sus scrofa	49.69	57.39	57.17	52.89	545831927	29		NUCB1	3544.94	4.42022e+06																	Mara et al., 2007
26	sulfhydryl oxidase 1 isoform 1 [Sus scrofa]	Sus scrofa	48.94	62.3	60.35	53.27	350589072	32			18051.4	1.80647e+07																	Tury et al., 2006
27	inter-alpha-trypsin inhibitor heavy chain H4 precursor [Sus scrofa]	Sus scrofa	48.57	43	41.26	38.22	48374067	28	P79263	ITIH4 IHRP	316441	2.1776e+06													acute-phase response [GO:0006953]; hyaluronan metabolic process [GO:0030212]; response to cytokine [GO:0034097]	serine-type endopeptidase inhibitor activity [GO:0004867]	extracellular region [GO:0005576]	ITIH family	Watthammawut et al., 2015; Beek et al., 2015
28	zinc-alpha-2-glycoprotein [Sus scrofa]	Sus scrofa	48.21	75.73	75.73	69.58	335284102	56	F1RNP2	AZGP1	564344	1.8824e+07													antigen processing and presentation [GO:0019882]; antigen processing and presentation of peptide antigen via MHC class I [GO:0002474]; detection of chemical stimulus involved in sensory perception of bitter taste [GO:0001580]; immune response [GO:0006955]; retina homeostasis [GO:0001895]	antigen binding [GO:0003823]; peptide antigen binding [GO:0042605]	extracellular exosome [GO:0070062]; extracellular space [GO:0005615]; MHC class I protein complex [GO:0042612]; nucleus [GO:0005634]; plasma membrane [GO:0005886]	MHC class I family	UniProt; Qu et al., 2007; Liu et al., 2002
29	cathepsin B isoform X1 [Sus scrofa]	Sus scrofa	47.77	67.77	66.75	66.75	545868259	48		CTSB	817491	3.34083e+07																	Song et al., 2010
30	beta-hexosaminidase subunit alpha precursor [Sus scrofa]	Sus scrofa	47.62	62.95	58.41	56.71	178056464	43	B1PK15	HEXA	646876	1.53512e+06													carbohydrate metabolic process [GO:0005975]	beta-N-acetylhexosaminidase activity [GO:0004563]		Glycosyl hydrolase 20 family	Miranda et al., 2000
31	angiotensin-converting enzyme isoform 2 precursor [Sus scrofa]	Sus scrofa	46.81	31.78	29.72	26.36	145279215	73	A1YQ85	ACE	2.80364e+06	7.77706e+06														carboxypeptidase activity [GO:0004180]; metal ion binding [GO:0046872]; metallopeptidase activity [GO:0008237]; peptidyl-dipeptidase activity [GO:0008241]	integral component of membrane [GO:0016021]	Peptidase M2 family	Okeahialam et al, 2006; Ball et al., 2003
32	plastin-3 isoform 1 [Homo sapiens]	Homo sapiens	45.54	46.03	43.49	42.22	7549809	24	P13797	PLS3	1.78748e+06	4.7396e+06													auditory receptor cell differentiation [GO:0042491]; bone development [GO:0060348]	calcium ion binding [GO:0005509]	cytoplasm [GO:0005737]; stereocilium [GO:0032420]		Li et al., 2015
33	spermadhesin AWN [Sus scrofa]	Sus scrofa	45.13	83.12	83.12	83.12	66990208	59	Q4R0H8	AWN	113521	1.64812e+07													single fertilization [GO:0007338]				UniProt; Sanz et al., 1992
34	junction plakoglobin [Orycteropus afer afer]	Orycteropus afer afer	44.83	58.66	54.23	46.17	634851714	22			198500	682617
35	alpha-N-acetylglucosaminidase [Sus scrofa]	Sus scrofa	42.5	47.45	43.95	37.9	311267179	25	F1S1D7	NAGLU	473111	1.99698e+06													cerebellar Purkinje cell layer development [GO:0021680]; inner ear receptor cell development [GO:0060119]; locomotor rhythm [GO:0045475]; lysosome organization [GO:0007040]; middle ear morphogenesis [GO:0042474]; retinal rod cell development [GO:0046548]		extracellular exosome [GO:0070062]		Yoshitake et al., 2016.
36	granulins precursor [Sus scrofa]	Sus scrofa	41.02	54.03	53.86	48.37	113205762	29	Q1EG87	GRN	3.66249e+06	1.18198e+07																	Baba et al., 1993
37	cathepsin L1 precursor [Sus scrofa]	Sus scrofa	37.97	82.34	76.35	76.35	47522698	48	Q28944	CTSL CTSL1	175135	3.96813e+07													proteolysis involved in cellular protein catabolic process [GO:0051603]	cysteine-type endopeptidase activity [GO:0004197]	extracellular space [GO:0005615]; lysosome [GO:0005764]	Peptidase C1 family	UniProt; Okamura et al., 1995; Song et al., 2010
38	pancreatic secretory granule membrane major glycoprotein GP2 isoform X2 [Sus scrofa]	Sus scrofa	35.51	42.67	42.67	39.85	545814700	29		GP2	531982	9.56943e+06																	Guyonnet et al., 2009
39	alpha-1-antitrypsin isoform X2 [Sus scrofa]	Sus scrofa	34.21	58.43	56.77	56.77	545842996	21	F1SCF0	SERPINA1	2424.84	21697.1															endoplasmic reticulum [GO:0005783]; extracellular exosome [GO:0070062]; extracellular space [GO:0005615]; Golgi apparatus [GO:0005794]	Serpin family	Watthammawut et al., 2015; Beek et al., 2015
40	IgG heavy chain precursor [Sus scrofa]	Sus scrofa	33.99	51.21	49.01	45.93	441477573	31	L8B0R9	IGHG	53453.7	818163																	Panther
41	alpha-mannosidase 2 [Sus scrofa]	Sus scrofa	32.81	36.98	31.99	28.5	350580973	23	F1RM55	MAN2A1	731588	1.93191e+06													in utero embryonic development [GO:0001701]; liver development [GO:0001889]; lung alveolus development [GO:0048286]; mannose metabolic process [GO:0006013]; mitochondrion organization [GO:0007005]; N-glycan processing [GO:0006491]; positive regulation of neurogenesis [GO:0050769]; protein deglycosylation [GO:0006517]; respiratory gaseous exchange [GO:0007585]; retina morphogenesis in camera-type …	alpha-mannosidase activity [GO:0004559]; carbohydrate binding [GO:0030246]; hydrolase activity, hydrolyzing N-glycosyl compounds [GO:0016799]; zinc ion binding [GO:0008270]	cis-Golgi network [GO:0005801]; extracellular exosome [GO:0070062]; Golgi membrane [GO:0000139]; integral component of membrane [GO:0016021]	Glycosyl hydrolase 38 family	Tulsiani et al., 1991; Cornwall et al., 1991; Corrales et al., 2002
42	polypeptide N-acetylgalactosaminyltransferase 6 [Physeter catodon]	Physeter catodon	32.64	34.73	34.73	33.44	593761739	28			_	_																	Takasaki et al., 2014; Miyazaki et al., 2003
43	N-acetylgalactosamine-6-sulfatase precursor [Sus scrofa]	Sus scrofa	32.45	52.3	49.23	42.72	47522740	24	Q8WNQ7	GALNS	456779	1.65975e+06														metal ion binding [GO:0046872]; N-acetylgalactosamine-6-sulfatase activity [GO:0043890]	lysosome [GO:0005764]	Sulfatase family	Tanghe et al., 2004; Song et al., 2007
44	complement component C6 precursor [Sus scrofa]	Sus scrofa	31.99	33.48	27.81	26.1	148226535	20	A0SEH0	C6	533460	2.47185e+06													immune response [GO:0006955]		membrane attack complex [GO:0005579]		UniProt
45	alkaline phosphatase, tissue-nonspecific isozyme [Lipotes vexillifer]	Lipotes vexillifer	31.91	45.42	45.42	41.79	602694414	49		ALPL	3.62407e+06	1.05022e+07																	UniProt; Bucci et al., 2014
46	albumin [Homo sapiens]	Homo sapiens	31.06	64.1	59.66	49.4	332356380	35	F6KPG5	ALB	76263.2	561719													transport [GO:0006810]		extracellular space [GO:0005615]		Goncalves et al., 2008
47	IgA heavy chian constant region, partial [Sus scrofa]	Sus scrofa	30.92	74.49	74.49	72.43	411147293	22	K7ZRK0	IGHA	958821	1.49991e+07																	Panther
48	aminopeptidase N [Sus scrofa]	Sus scrofa	30.85	26.95	26.22	20.5	546471697	16	U3R8H0	APN	472573	1.5573e+06														aminopeptidase activity [GO:0004177]; metallopeptidase activity [GO:0008237]; zinc ion binding [GO:0008270]			Bosler et al., 2014
49	dipeptidyl peptidase 1 [Sus scrofa]	Sus scrofa	30.17	53.56	52.05	42.12	311263676	26	F1STR1	CTSC	2.00694e+06	5.3339e+06													positive regulation of apoptotic signaling pathway [GO:2001235]; proteolysis involved in cellular protein catabolic process [GO:0051603]; T cell mediated cytotoxicity [GO:0001913]	cysteine-type endopeptidase activity [GO:0004197]; peptidase activator activity involved in apoptotic process [GO:0016505]; serine-type endopeptidase activity [GO:0004252]	extracellular exosome [GO:0070062]; extracellular space [GO:0005615]; lysosome [GO:0005764]; membrane [GO:0016020]	Peptidase C1 family	UniProt; Hibi et al., 2004; Dicarlantonio and Talbot, 1988
50	epididymal-specific lipocalin-5 [Sus scrofa]	Sus scrofa	29.72	65.75	58.56	58.56	311246884	21			72800.8	2.09596e+06																	Suzuki et al., 2007
51	trypsinogen precursor [Sus scrofa]	Sus scrofa	29.31	71.95	66.26	66.26	242253868	141	C5IWV5	LOC100302368	4.45737e+06	1.84626e+07														serine-type endopeptidase activity [GO:0004252]			Watthammawut et al., 2015; Beek et al., 2015
52	hemopexin precursor [Sus scrofa]	Sus scrofa	27.58	49.02	46.41	46.41	47522736	18	P50828	HPX	629833	5.50059e+06													cellular iron ion homeostasis [GO:0006879]	heme transporter activity [GO:0015232]; hyalurononglucosaminidase activity [GO:0004415]; metal ion binding [GO:0046872]	cell [GO:0005623]; extracellular region [GO:0005576]	Hemopexin family
53	seminal plasma sperm motility inhibitor precursor [Sus scrofa]	Sus scrofa	27.5	84.67	84.67	84.67	72535165	64	I7HJH6	AQN-3 SPMI	388028	1.203e+07													single fertilization [GO:0007338]				UniProt; Vadnais and Roberts,2010;
54	legumain isoform X1 [Sus scrofa]	Sus scrofa	27.25	52.19	50.58	48.96	350587143	17		LGMN	1.16714e+06	7.26534e+06																	Shim et al., 2013
55	serpin A3-8 [Sus scrofa]	Sus scrofa	26.31	43.97	42.08	41.84	335292947	18	F1SCC6	LOC100153899	433840	1.44894e+06													negative regulation of endopeptidase activity [GO:0010951]	serine-type endopeptidase inhibitor activity [GO:0004867]	extracellular space [GO:0005615]	Serpin family
56	epididymal secretory glutathione peroxidase precursor [Sus scrofa]	Sus scrofa	25.34	71.69	67.12	67.12	47523090	30	O18994	GPX5	36564.3	354337													cellular response to oxidative stress [GO:0034599]	glutathione peroxidase activity [GO:0004602]	extracellular space [GO:0005615]; sperm plasma membrane [GO:0097524]	Glutathione peroxidase family	UniProt; Vilagran et al., 2016; Taylor et al., 2013
57	unnamed protein product [Mus musculus]	Mus musculus	25.27	64	63.2	58.13	74213524	25	P60710	Actb	1.12871e+07	3.75205e+07													ATP-dependent chromatin remodeling [GO:0043044]; platelet aggregation [GO:0070527]	ATP binding [GO:0005524]; identical protein binding [GO:0042802]; kinesin binding [GO:0019894]; nitric-oxide synthase binding [GO:0050998]; Tat protein binding [GO:0030957]	blood microparticle [GO:0072562]; cortical cytoskeleton [GO:0030863]; cytoplasmic ribonucleoprotein granule [GO:0036464]; cytosol [GO:0005829]; dense body [GO:0097433]; extracellular exosome [GO:0070062]; extracellular space [GO:0005615]; focal adhesion [GO:0005925]; intracellular ribonucleoprotein complex [GO:0030529]; membrane [GO:0016020]; MLL5-L complex [GO:0070688]; myelin sheath [GO:0043209…	Actin family
58	RecName: Full=Keratin, type II cytoskeletal 4; AltName: Full=Cytokeratin-4; Short=CK-4; AltName: Full=Keratin-4; Short=K4; AltName: Full=Type-II keratin Kb4 [Homo sapiens]	Homo sapiens	25.25	50.37	47.38	38.01	82654947	23	P19013	KRT4 CYK4	48445.1	315709													cytoskeleton organization [GO:0007010]; epithelial cell differentiation [GO:0030855]; negative regulation of epithelial cell proliferation [GO:0050680]	structural molecule activity [GO:0005198]	cell surface [GO:0009986]; intermediate filament [GO:0005882]; intermediate filament cytoskeleton [GO:0045111]; keratin filament [GO:0045095]; nucleus [GO:0005634]	Intermediate filament family
59	epididymal secretory protein E1 precursor [Sus scrofa]	Sus scrofa domestica	25.18	75.84	71.81	71.81	47523496	30	O97763	NPC2	110199	5.28578e+06													cholesterol efflux [GO:0033344]; cholesterol homeostasis [GO:0042632]; cholesterol metabolic process [GO:0008203]; cholesterol transport [GO:0030301]; intracellular cholesterol transport [GO:0032367]; response to virus [GO:0009615]	cholesterol binding [GO:0015485]	endoplasmic reticulum [GO:0005783]; extracellular exosome [GO:0070062]; lysosome [GO:0005764]	NPC2 family	Okamura et al., 1999
60	beta-microseminoprotein precursor [Sus scrofa]	Sus scrofa	24.99	78.38	78.38	78.38	47523154	44	O02826	MSMB PSP94	6.292e+06	2.07553e+07															extracellular region [GO:0005576]	Beta-microseminoprotein family	Kamada et al., 1988
61	nucleobindin-2 isoform X2 [Sus scrofa]	Sus scrofa	24.79	38.51	37.02	34.89	545808325	23		NUCB2	538.328	2.80688e+06
62	RecName: Full=Carbohydrate-binding protein AQN-1; AltName: Full=Spermadhesin AQN-1; AltName: Full=Zona pellucida-binding protein AQN-1 [Sus scrofa]	Sus scrofa	24.7	95.5	95.5	95.5	114082	29	P26322	AQN-1	52326	244454													single fertilization [GO:0007338]	heparin binding [GO:0008201]	extracellular region [GO:0005576]	Spermadhesin family	UniProt; Calvete et al., 1996;Sanz et al., 1992
63	desmoglein-1 [Gorilla gorilla gorilla]	Gorilla gorilla gorilla	23.76	21.43	20.76	19.71	426385679	15			53508	250272
64	iduronate 2-sulfatase [Sus scrofa]	Sus scrofa	23.74	47.73	45.96	43.43	350595948	13			358289	1.37315e+06
65	complement factor I [Sus scrofa]	Sus scrofa	23.44	35.25	33.49	30.14	545846437	13			380467	1.6372e+06																	Panther
66	beta-mannosidase-like [Sus scrofa]	Sus scrofa	23.01	25.63	20.39	17.77	335294010	17	F1S106	MANBA	9768.9	201672													carbohydrate metabolic process [GO:0005975]	beta-mannosidase activity [GO:0004567]			Tulsiani et al., 1991; Cornwall et al., 1991; Corrales et al., 2002
67	putative phospholipase B-like 2 isoform 1 [Sus scrofa]	Sus scrofa	22.64	30.89	29.73	23.94	350592508	12			216613	980599																	Douard et al., 2012
68	carboxypeptidase E precursor [Sus scrofa]	Sus scrofa	22.5	44.42	40	37.47	148228720	12	A1IU54	CPE	1.86457e+06	6.67514e+06														metallocarboxypeptidase activity [GO:0004181]; zinc ion binding [GO:0008270]			Kumar et al., 2014
69	proactivator polypeptide isoform X3 [Sus scrofa]	Sus scrofa	22.4	45.82	44.68	40.49	545870466	15			18464.6	2.83396e+06
70	alpha-1B-glycoprotein [Sus scrofa]	Sus scrofa	21.82	39	39	34.2	311259609	11	F1SC20	A1BG	286871	1.28224e+06															blood microparticle [GO:0072562]; extracellular exosome [GO:0070062]
71	beta-galactosidase [Mini-Tn7 delivery vector pUC18-mini-Tn7T-Gm-lacZ10]	Mini-Tn7 delivery vector pUC18-mini-Tn7T-Gm-lacZ30	21.77	21.85	18.6	15.75	83033220	13		GLB	_	_																	Suryavathi et al., 2015; Corrales et al., 2002; Dungdung and Majumder, 2003
72	hornerin isoform X1 [Homo sapiens]	Homo sapiens	21.5	15.98	15.98	14.4	578800920	16			48909.6	156206
73	tripeptidyl-peptidase 1 [Sus scrofa]	Sus scrofa	21.37	35.49	31.47	31.47	335294265	13	I3L812	TPP1	657383	1.84155e+06													bone resorption [GO:0045453]; central nervous system development [GO:0007417]; epithelial cell differentiation [GO:0030855]; lysosome organization [GO:0007040]; neuromuscular process controlling balance [GO:0050885]; peptide catabolic process [GO:0043171]; proteolysis [GO:0006508]	endopeptidase activity [GO:0004175]; serine-type endopeptidase activity [GO:0004252]; tripeptidyl-peptidase activity [GO:0008240]	extracellular exosome [GO:0070062]; lysosome [GO:0005764]; mitochondrion [GO:0005739]
74	plasma glutamate carboxypeptidase precursor [Sus scrofa]	Sus scrofa	21.35	40.43	39.26	34.38	343887438	16		CPQ	363878	2.49631e+06
75	acid ceramidase-like [Sus scrofa]	Sus scrofa	20.87	31.14	24.56	20.76	350594565	12			104.423	1.13916e+06
76	arylsulfatase A precursor [Sus scrofa]	Sus scrofa	20.8	57.4	56.21	50.3	47522624	18	Q8WNR3	ARSA	1.33821e+06	3.0201e+06														cerebroside-sulfatase activity [GO:0004098]			Carmona et al., 2002;Weerachatyanukul et al., 2003
77	cathepsin D precursor [Sus scrofa]	Sus scrofa	20.38	41.95	37.8	33.9	83523775	14	Q4U1U4	CTSD	226388	1.61244e+06														aspartic-type endopeptidase activity [GO:0004190]		Peptidase A1 family
78	ectonucleotide pyrophosphatase/phosphodiesterase family member 3-like, partial [Sus scrofa]	Sus scrofa	20.31	29.34	23.79	22.51	545890424	11			787455	3.23149e+06
79	keratin, type II cytoskeletal 78 isoform 1 [Homo sapiens]	Homo sapiens	19.82	46.92	42.31	32.31	89357932	21	Q8N1N4	KRT78 K5B KB40	2.2887e+06	7.60534e+06														structural molecule activity [GO:0005198]	extracellular exosome [GO:0070062]; extracellular space [GO:0005615]; keratin filament [GO:0045095]	Intermediate filament family
80	biotinidase-like isoform X2 [Sus scrofa]	Sus scrofa	19.79	34.63	33.07	28.4	545860928	17			6577.67	5.54458e+06
81	IgG heavy chain precursor [Sus scrofa]	Sus scrofa	19.44	39.23	33.26	33.26	441477620	16	L8B173	IGHG	3289.4	543318																	Panther
82	dipeptidyl peptidase 4 [Sus scrofa]	Sus scrofa	19.39	23.24	19.45	17.23	47523582	11	P22411	DPP4 CD26	229389	578913													behavioral fear response [GO:0001662]; endothelial cell migration [GO:0043542]; locomotory exploration behavior [GO:0035641]; negative regulation of extracellular matrix disassembly [GO:0010716]; positive regulation of cell proliferation [GO:0008284]; psychomotor behavior [GO:0036343]; regulation of cell-cell adhesion mediated by integrin [GO:0033632]; response to hypoxia [GO:0001666]; T cell act…	dipeptidyl-peptidase activity [GO:0008239]; protease binding [GO:0002020]; protein homodimerization activity [GO:0042803]; receptor binding [GO:0005102]; serine-type endopeptidase activity [GO:0004252]; virus receptor activity [GO:0001618]	apical plasma membrane [GO:0016324]; cell surface [GO:0009986]; endocytic vesicle [GO:0030139]; extracellular exosome [GO:0070062]; focal adhesion [GO:0005925]; integral component of membrane [GO:0016021]; intercellular canaliculus [GO:0046581]; invadopodium membrane [GO:0071438]; lamellipodium [GO:0030027]; lamellipodium membrane [GO:0031258]; lysosomal membrane [GO:0005765]; membrane raft [GO:0…	Peptidase S9B family, DPPIV subfamily	UniProt; Hibi et al., 2004; Dicarlantonio and Talbot, 1988
83	sperm-associated acrosin inhibitor precursor [Sus scrofa]	Sus scrofa	19.32	68.04	68.04	59.79	47523104	30	P26461	LOC396905	130650	3.29598e+07													negative regulation of serine-type endopeptidase activity [GO:1900004]; regulation of acrosome reaction [GO:0060046]	serine-type endopeptidase inhibitor activity [GO:0004867]	acrosomal vesicle [GO:0001669]; extracellular space [GO:0005615]		UniProt; Jonakova et al., 1992
84	plasma alpha-L-fucosidase isoform X1 [Sus scrofa]	Sus scrofa	19.3	35.71	31.82	25.11	194033484	9		FUCA2	289331	2.01546e+06																	Kamonrat et al., 2012
85	carboxylesterase 5A [Sus scrofa]	Sus scrofa	19.24	44.18	42.67	41.38	545829772	32			4289.33	1.40441e+07																	Ru et al., 2015
86	beta-1,3-galactosyl-O-glycosyl-glycoprotein beta-1,6-N-acetylglucosaminyltransferase [Sus scrofa]	Sus scrofa	18.98	39.02	35.28	31.31	350579330	12	F1SIN0	GCNT1	214895	658023													cell adhesion molecule production [GO:0060352]; glycoprotein biosynthetic process [GO:0009101]; kidney morphogenesis [GO:0060993]; leukocyte tethering or rolling [GO:0050901]; tissue morphogenesis [GO:0048729]	acetylglucosaminyltransferase activity [GO:0008375]	Golgi cisterna [GO:0031985]; membrane [GO:0016020]; trans-Golgi network [GO:0005802]
87	clusterin precursor [Sus scrofa]	Sus scrofa	18.42	31.39	27.8	25.11	47522770	14	Q29549	CLU	7203.9	4.36982e+06													chaperone-mediated protein folding [GO:0061077]; intrinsic apoptotic signaling pathway [GO:0097193]; negative regulation of intrinsic apoptotic signaling pathway in response to DNA damage [GO:1902230]; negative regulation of protein homooligomerization [GO:0032463]; positive regulation of apoptotic process [GO:0043065]; positive regulation of intrinsic apoptotic signaling pathway [GO:2001244]; po…	misfolded protein binding [GO:0051787]; ubiquitin protein ligase binding [GO:0031625]	chromaffin granule [GO:0042583]; cytosol [GO:0005829]; endoplasmic reticulum [GO:0005783]; extracellular space [GO:0005615]; mitochondrial membrane [GO:0031966]; nucleus [GO:0005634]; perinuclear region of cytoplasm [GO:0048471]; spherical high-density lipoprotein particle [GO:0034366]	Clusterin family	Kempisty et al., 2008
88	2-phosphopyruvate-hydratase alpha-enolase [Homo sapiens]	Homo sapiens	18.31	43.55	38.94	34.56	693933	9	P06733	ENO1 ENO1L1 MBPB1 MPB1	56622.2	339133													canonical glycolysis [GO:0061621]; carbohydrate metabolic process [GO:0005975]; gluconeogenesis [GO:0006094]; glucose metabolic process [GO:0006006]; negative regulation of cell growth [GO:0030308]; negative regulation of transcription, DNA-templated [GO:0045892]; negative regulation of transcription from RNA polymerase II promoter [GO:0000122]; response to virus [GO:0009615]; small molecule meta…	DNA binding [GO:0003677]; GTPase binding [GO:0051020]; magnesium ion binding [GO:0000287]; phosphopyruvate hydratase activity [GO:0004634]; poly(A) RNA binding [GO:0044822]; transcription corepressor activity [GO:0003714]; transcription factor activity, sequence-specific DNA binding [GO:0003700]	cytoplasm [GO:0005737]; cytosol [GO:0005829]; extracellular exosome [GO:0070062]; extracellular space [GO:0005615]; M band [GO:0031430]; membrane [GO:0016020]; nucleus [GO:0005634]; phosphopyruvate hydratase complex [GO:0000015]; plasma membrane [GO:0005886]	Enolase family
89	N-sulphoglucosamine sulphohydrolase [Sus scrofa]	Sus scrofa	18.07	39.65	29.88	29.88	350590106	10		SGSH	550384	1.50879e+06																	Tanghe et al., 2004; Song et al., 2007
90	gamma-glutamyltranspeptidase 1 isoform X1 [Sus scrofa]	Sus scrofa	17.89	29.93	25.53	21.83	545869737	14	J9JIM2	GGT1	1.77477e+06	5.74603e+06													cysteine biosynthetic process [GO:0019344]; glutathione biosynthetic process [GO:0006750]; regulation of immune system process [GO:0002682]; regulation of inflammatory response [GO:0050727]; spermatogenesis [GO:0007283]	gamma-glutamyltransferase activity [GO:0003840]	membrane-bounded vesicle [GO:0031988]		UniProt
91	di-N-acetylchitobiase, partial [Sus scrofa]	Sus scrofa	17.75	56.17	53.62	53.62	545835516	22		CTBS	716.469	8.65775e+06
92	galactosidase, beta 1-like 3 isoform X2 [Sus scrofa]	Sus scrofa	17.65	27.26	26.22	23.7	545849329	11		GLB1L3	690368	2.32445e+06																	Dacheux et al., 1989
93	acid sphingomyelinase-like phosphodiesterase 3a-like, partial [Sus scrofa]	Sus scrofa	17.54	30.19	23.56	20.94	545890308	13			74006.8	1.67008e+06
94	choline transporter-like protein 2 isoformX1 [Sus scrofa]	Sus scrofa	17.45	20.4	17.42	15.3	311248678	11	F1S584	SLC44A2 CTL2	545340	1.64858e+06													positive regulation of I-kappaB kinase/NF-kappaB signaling [GO:0043123]; transport [GO:0006810]	signal transducer activity [GO:0004871]	extracellular exosome [GO:0070062]; integral component of membrane [GO:0016021]; lysosomal membrane [GO:0005765]	CTL (choline transporter-like) family
95	Chain A, Crystal Structure Of A Prostate-specific Zg16-like Glycoprotein Lectin, Form Ii		17.18	67.55	57.62	50.99	742261194	15			456463	4.27183e+07
96	ezrin [Physeter catodon]	Physeter catodon	17.05	31.23	24.06	19.62	593766037	10		EZR	615762	2.12868e+06
97	N-acetylated-alpha-linked acidic dipeptidase 2 [Sus scrofa]	Sus scrofa	16.88	19.12	19.12	17.81	545847933	9			347914	2.31743e+06
98	beta-2-glycoprotein 1 isoform X1 [Sus scrofa]	Sus scrofa	16.71	44.35	40.29	40.29	311266924	9			211956	1.04941e+06
99	seminal plasma protein pB1 precursor [Sus scrofa]	Sus scrofa	16.11	70.77	65.38	65.38	47523184	10	P80964	BSP1	329838	1.28533e+07													single fertilization [GO:0007338]; sperm capacitation [GO:0048240]		extracellular space [GO:0005615]	Seminal plasma protein family	UniProt;Lusignan et al., 2007
100	cholinesterase isoform X1 [Sus scrofa]	Sus scrofa	16.1	29.73	28.74	26.08	335299867	10	I3LQK2	BCHE	279095	1.39372e+06														acetylcholinesterase activity [GO:0003990]; carboxylic ester hydrolase activity [GO:0052689]	blood microparticle [GO:0072562]; endoplasmic reticulum [GO:0005783]; extracellular space [GO:0005615]; nuclear envelope lumen [GO:0005641]	Type-B carboxylesterase/lipase family
101	N-acetylgalactosaminyltransferase 7 [Sus scrofa]	Sus scrofa	16.03	27.39	20.93	17.56	335301041	10			111197	219474																	Takasaki et al., 2014; Miyazaki et al., 2003
102	sphingomyelin phosphodiesterase, partial [Sus scrofa]	Sus scrofa	15.97	40.84	36.42	34	545847199	9		SMPD1	869579	1.69034e+06																	Cross, 2000; Otala et al., 2005
103	nexin-1 isoform X3 [Sus scrofa]	Sus scrofa	15.94	59.01	50.12	46.17	545875771	15			571458	2.41992e+06																	Lu et al., 2011
104	keratin, type II cytoskeletal 6B [Pan troglodytes]	Pan troglodytes	15.63	80.85	79.61	76.77	114644570	165	H2Q5Z7	LOC738560	3963.89	24752.5														structural molecule activity [GO:0005198]	keratin filament [GO:0045095]	Intermediate filament family
105	serpin A3-6 [Sus scrofa]	Sus scrofa	15.59	40.19	33.57	28.13	194038353	12		LOC100156325	14221.1	133085
106	polypeptide N-acetylgalactosaminyltransferase 4 isoform 1 [Sus scrofa]	Sus scrofa	15.46	33.85	27.32	25.77	350584684	8	I3LFE0	LOC100621801	309352	928402													protein glycosylation [GO:0006486]	carbohydrate binding [GO:0030246]; transferase activity, transferring glycosyl groups [GO:0016757]	Golgi membrane [GO:0000139]; integral component of membrane [GO:0016021]	Glycosyltransferase 2 family, GalNAc-T subfamily	Takasaki et al., 2014; Miyazaki et al., 2003
107	Golgi apparatus protein 1 isoform X3 [Sus scrofa]	Sus scrofa	14.96	10.95	10.95	9.699	545829276	9		GLG1	653105	1.22536e+06																	Nancy et al., 2004
108	protein S, partial [Sus scrofa]	Sus scrofa	14.77	26.39	20.52	19.6	904141	12	Q29094	PROS	62782.3	2.96079e+06														calcium ion binding [GO:0005509]	extracellular region [GO:0005576]
109	glyceraldehyde-3-phosphate dehydrogenase isoform 1 [Homo sapiens]	Homo sapiens	14.73	45.37	35.82	31.34	7669492	8	P04406	GAPDH GAPD CDABP0047 OK/SW-cl.12	1710.19	91547.4													canonical glycolysis [GO:0061621]; carbohydrate metabolic process [GO:0005975]; cellular response to interferon-gamma [GO:0071346]; gluconeogenesis [GO:0006094]; glucose metabolic process [GO:0006006]; microtubule cytoskeleton organization [GO:0000226]; negative regulation of translation [GO:0017148]; neuron apoptotic process [GO:0051402]; peptidyl-cysteine S-trans-nitrosylation [GO:0035606]; pro…	glyceraldehyde-3-phosphate dehydrogenase (NAD+) (phosphorylating) activity [GO:0004365]; identical protein binding [GO:0042802]; microtubule binding [GO:0008017]; NAD binding [GO:0051287]; NADP binding [GO:0050661]; peptidyl-cysteine S-nitrosylase activity [GO:0035605]	cytoplasm [GO:0005737]; cytosol [GO:0005829]; extracellular exosome [GO:0070062]; GAIT complex [GO:0097452]; intracellular membrane-bounded organelle [GO:0043231]; intracellular ribonucleoprotein complex [GO:0030529]; lipid particle [GO:0005811]; membrane [GO:0016020]; microtubule cytoskeleton [GO:0015630]; nuclear membrane [GO:0031965]; nucleus [GO:0005634]; perinuclear region of cytoplasm [GO:0…	Glyceraldehyde-3-phosphate dehydrogenase family	Miki et al., 2004
110	serpin B3 [Homo sapiens]	Homo sapiens	14.65	43.33	37.18	32.05	5902072	11	P29508	SERPINB3 SCCA SCCA1	26602.4	146492													autocrine signaling [GO:0035425]; negative regulation of catalytic activity [GO:0043086]; negative regulation of endopeptidase activity [GO:0010951]; negative regulation of JUN kinase activity [GO:0043508]; negative regulation of peptidase activity [GO:0010466]; negative regulation of proteolysis [GO:0045861]; paracrine signaling [GO:0038001]; positive regulation of cell migration [GO:0030335]; p…	cysteine-type endopeptidase inhibitor activity [GO:0004869]; protease binding [GO:0002020]; serine-type endopeptidase inhibitor activity [GO:0004867]; virus receptor activity [GO:0001618]	cytoplasm [GO:0005737]; cytoplasmic vesicle [GO:0031410]; extracellular exosome [GO:0070062]; extracellular space [GO:0005615]; nucleus [GO:0005634]; vesicle [GO:0031982]	Serpin family, Ov-serpin subfamily
111	peptidyl-glycine alpha-amidating monooxygenase isoform X6 [Sus scrofa]	Sus scrofa	14.55	20.11	18.67	14.59	545811879	7			458483	1.21866e+06
112	glutathione peroxidase 6 precursor [Sus scrofa]	Sus scrofa	14.51	57.92	55.2	45.7	212549567	17		GPX6	4713.34	27142.9																	Ju and Huang., 2015
113	neprilysin isoform 1 [Sus scrofa]	Sus scrofa	14.5	29.33	21.73	20.27	311269573	9	K7GMJ2	MME	208554	688978													beta-amyloid metabolic process [GO:0050435]; cellular response to cytokine stimulus [GO:0071345]; cellular response to UV-A [GO:0071492]; cellular response to UV-B [GO:0071493]; creatinine metabolic process [GO:0046449]; kidney development [GO:0001822]; replicative senescence [GO:0090399]; sensory perception of pain [GO:0019233]	exopeptidase activity [GO:0008238]; metalloendopeptidase activity [GO:0004222]; zinc ion binding [GO:0008270]	axon [GO:0030424]; brush border [GO:0005903]; dendrite [GO:0030425]; extracellular exosome [GO:0070062]; focal adhesion [GO:0005925]; integral component of membrane [GO:0016021]; neuron projection terminus [GO:0044306]; synaptic vesicle [GO:0008021]
114	syntaxin-binding protein 2 [Pteropus alecto]	Pteropus alecto	14.43	17.29	15.93	13.22	586524681	7		STXBP2	184392	863723
115	UPF0762 protein C6orf58 homolog [Sus scrofa]	Sus scrofa	14.28	35.4	31.56	27.43	311243971	8		LOC100511607	54658.6	327195
116	alpha-N-acetylgalactosaminidase-like isoform X3 [Sus scrofa]	Sus scrofa	14.27	36.2	34.18	24.56	545892420	7			160159	807061																	Yoshitake et al., 2016.
117	keratin 13 isoform a variant [Homo sapiens]	Homo sapiens	13.99	41.7	37.99	32.97	62897663	25	P13646	KRT13	32797.7	86520.2													cellular response to retinoic acid [GO:0071300]; cytoskeleton organization [GO:0007010]; response to radiation [GO:0009314]; tongue morphogenesis [GO:0043587]	structural molecule activity [GO:0005198]	extracellular exosome [GO:0070062]; intermediate filament cytoskeleton [GO:0045111]; keratin filament [GO:0045095]; nucleus [GO:0005634]	Intermediate filament family
118	fibronectin-like isoform X4 [Heterocephalus glaber]	Heterocephalus glaber	13.98	46.02	40.98	40.01	512978220	366		FN1	_	_																	Miranda and Tezon, 1992; Fusi and Bronson, 1992; Wennemuth et al., 2001
119	polymeric immunoglobulin receptor precursor [Sus scrofa]	Sus scrofa	13.95	16.62	15.3	15.3	47523406	8	Q9N2H7		121743	2.95676e+06															integral component of membrane [GO:0016021]
120	N-acetylglucosamine-6-sulfatase [Orcinus orca]	Orcinus orca	13.9	23.47	23.47	20.94	466042564	8			60326.3	178790																	Cardona-Maya and Cadavid, 2005; Zitta et al., 2004
121	immunoglobulin light chain constant region, partial [Sus scrofa]	Sus scrofa	13.73	94.5	94.5	87.16	559775234	9		IGH	10436.8	85371																	Panther
122	EGF-containing fibulin-like extracellular matrix protein 1 precursor [Sus scrofa]	Sus scrofa	13.62	26.91	21.89	21.89	346716350	7	F8SIP2	EFEMP1	312270	883512														calcium ion binding [GO:0005509]
123	serpin A3-8 [Sus scrofa]	Sus scrofa	13.56	29.58	25.12	18.54	545843036	7			206411	796887
124	cysteine-rich secretory protein 1 precursor [Sus scrofa]	Sus scrofa	13.51	34.54	30.52	30.52	190360575	9	B2ZGN1	CRISP1	122674	571387															extracellular region [GO:0005576]		Ellerman et al., 2006; Maldera et al., 2014
125	Chain A, Crystal Structure Of Human Arginase-1 Complexed With Inhibitor 9	Homo sapiens	13.43	29.3	29.3	29.3	469474503	7	P05089	ARG1	33877.9	246031													aging [GO:0007568]; arginine catabolic process [GO:0006527]; arginine catabolic process to ornithine [GO:0019547]; cellular nitrogen compound metabolic process [GO:0034641]; cellular response to dexamethasone stimulus [GO:0071549]; cellular response to glucagon stimulus [GO:0071377]; cellular response to hydrogen peroxide [GO:0070301]; cellular response to interleukin-4 [GO:0071353]; cellular res…	arginase activity [GO:0004053]; manganese ion binding [GO:0030145]	cytoplasm [GO:0005737]; cytosol [GO:0005829]; extracellular exosome [GO:0070062]; extracellular space [GO:0005615]; mitochondrial outer membrane [GO:0005741]; neuronal cell body [GO:0043025]; neuron projection [GO:0043005]; nucleus [GO:0005634]	Arginase family
126	beta-glucuronidase precursor [Sus scrofa]	Sus scrofa	13.32	30.37	23.31	17.02	178056516	8	Q4FAT7	GUSB	148438	299166													carbohydrate metabolic process [GO:0005975]	beta-glucuronidase activity [GO:0004566]	extracellular exosome [GO:0070062]; extracellular space [GO:0005615]; lysosome [GO:0005764]; membrane [GO:0016020]	Glycosyl hydrolase 2 family
127	Ig lambda chain V-C region PLC3 - pig (fragment)	Sus scrofa	12.98	51.93	47.51	47.51	89216	7		IGH	33145.4	95728.1																	Panther
128	lactoferrin, partial [synthetic construct]		12.66	87.39	85.29	82.88	700676111	414		LTF	33279.8	687832																	UniProt; Zumoffen et al., 2015; Kiso et al., 2013
129	polypeptide N-acetylgalactosaminyltransferase 6-like [Sus scrofa]	Sus scrofa	12.39	42.01	40.29	40.29	545825142	23			273919	478012																	Takasaki et al., 2014; Miyazaki et al., 2003
130	keratin 1b [Homo sapiens]	Homo sapiens	12.23	29.93	28.03	26.12	31074631	24	Q7Z794	KRT77 KRT1B	132587	769550														structural molecule activity [GO:0005198]	cytoskeleton [GO:0005856]; extracellular exosome [GO:0070062]; keratin filament [GO:0045095]	Intermediate filament family
131	vitamin D-binding protein [Sus scrofa]	Sus scrofa	12.02	23.68	17.55	17.55	335293644	6		GC	371622	1.6095e+06																	Zhu et al., 2006; Dabrowsky et al., 2015; Deng et al.,2014
132	Tubulin, alpha 1A [Rattus norvegicus]	Rattus norvegicus	11.85	25.28	25.28	25.28	38328248	7	P68370	Tuba1a Tuba1	2715.5	259980													microtubule-based process [GO:0007017]	GTPase activity [GO:0003924]; GTP binding [GO:0005525]; protein domain specific binding [GO:0019904]; protein heterodimerization activity [GO:0046982]; structural constituent of cytoskeleton [GO:0005200]	cytoplasmic microtubule [GO:0005881]; cytoplasmic ribonucleoprotein granule [GO:0036464]; extracellular exosome [GO:0070062]; microtubule [GO:0005874]; myelin sheath [GO:0043209]; nucleus [GO:0005634]; recycling endosome [GO:0055037]	Tubulin family	Kwon et al., 2015; Hashemitabar et al., 2015)
133	prostatic acid phosphatase [Sus scrofa]	Sus scrofa	11.69	32.5	22.86	20.36	545863996	7			24513.3	212961
134	N-acetyllactosaminide beta-1,6-N-acetylglucosaminyl-transferase, isoform C isoform X1 [Sus scrofa]	Sus scrofa	11.37	29.1	27.36	27.36	545837264	8		LOC100152566	127459	737494
135	pro-cathepsin H precursor [Sus scrofa]	Sus scrofa	11.3	39.4	39.4	31.34	47522632	8	O46427	CTSH	137590	389968													bradykinin catabolic process [GO:0010815]; cellular response to thyroid hormone stimulus [GO:0097067]; dichotomous subdivision of terminal units involved in lung branching [GO:0060448]; ERK1 and ERK2 cascade [GO:0070371]; immune response [GO:0006955]; immune response-regulating signaling pathway [GO:0002764]; membrane protein proteolysis [GO:0033619]; metanephros development [GO:0001656]; negativ…	aminopeptidase activity [GO:0004177]; cysteine-type endopeptidase activator activity involved in apoptotic process [GO:0008656]; cysteine-type endopeptidase activity [GO:0004197]; cysteine-type peptidase activity [GO:0008234]; endopeptidase activity [GO:0004175]; HLA-A specific activating MHC class I receptor activity [GO:0030108]; serine-type endopeptidase activity [GO:0004252]; thyroid hormone …	alveolar lamellar body [GO:0097208]; cytosol [GO:0005829]; extracellular exosome [GO:0070062]; extracellular space [GO:0005615]; lysosome [GO:0005764]	Peptidase C1 family	UniProt
136	prolactin-induced protein [synthetic construct]		11.09	43.54	43.54	43.54	60824946	6			3396.19	41400.5
137	hypothetical protein [Homo sapiens]	Homo sapiens	10.99	26.18	24.46	21.89	34364637	7	Q6N096	DKFZp686I15196	38889.5	170812
138	protein FAM3C [Sus scrofa]	Sus scrofa	10.93	41.41	30.4	30.4	311275542	9	F1SJF9	FAM3C	81325.7	1.17632e+06															extracellular exosome [GO:0070062]; Golgi apparatus [GO:0005794]		Zhu et al., 2002
139	extracellular matrix protein 1 isoform X2 [Sus scrofa]	Sus scrofa	10.89	21.46	19.64	19.64	545823241	7		ECM1	166076	1.12206e+06
140	transcobalamin II isoform X5 [Sus scrofa]	Sus scrofa	10.88	23.45	21.65	19.33	545869573	6		TCN2	1.01813e+06	2.91903e+06
141	lysosomal protective protein precursor [Sus scrofa]	Sus scrofa	10.86	19.8	15.56	15.56	343791025	6			285003	1.03839e+06
142	disintegrin and metalloproteinase domain-containing protein 28 isoform X4 [Sus scrofa]	Sus scrofa	10.78	9.847	8.183	8.183	545868064	6			763582	2.86111e+06																	Panther; Cuasnidi et al., 2001
143	IgG heavy chain precursor [Sus scrofa]	Sus scrofa	10.62	44	43.58	41.68	441477622	27	L8B0Y6	IGHG	154307	946667																	Panther
144	disintegrin and metalloproteinase domain-containing protein 2-like, partial [Sus scrofa]	Sus scrofa	10.43	22.87	22.87	19.56	545874065	5		LOC100737733	154658	259451																	Panther; Cuasnidi et al., 2001
145	transmembrane protein 132A, partial [Sus scrofa]	Sus scrofa	10.38	10.66	10.56	10.56	545807141	7		TMEM132A	63402.8	411003
146	Ribonuclease T2 isoform 1 [Sus scrofa]	Sus scrofa	10.25	38.8	34.4	29.2	311243666	5		RNASET2	170999	924020
147	phosphatidylethanolamine-binding protein 4 precursor [Sus scrofa]	Sus scrofa	10.24	63.06	61.71	53.15	242253862	7	C4TP28	pebp4 PEBP4	4359.42	641861															extracellular exosome [GO:0070062]		An et al., 2012
148	extracellular superoxide dismutase precursor [Sus scrofa]	Sus scrofa	10.17	43.44	43.44	43.44	118403762	8	Q007T6	SOD	6218.19	121665														metal ion binding [GO:0046872]; superoxide dismutase activity [GO:0004784]		Cu-Zn superoxide dismutase family	Zhang et al., 2016
149	protein CREG1 isoform 1 [Sus scrofa]	Sus scrofa	10.12	42.79	37.39	34.68	194036810	6	F1S268	CREG1	8014.42	318471													regulation of transcription, DNA-templated [GO:0006355]	FMN binding [GO:0010181]; oxidoreductase activity [GO:0016491]	extracellular exosome [GO:0070062]; extracellular space [GO:0005615]; transcription factor complex [GO:0005667]
150	long-chain-fatty-acid--CoA ligase 4 [Sus scrofa]	Sus scrofa	10.06	14.63	10.3	10.3	84619524	5	Q2QC87	ACSL4	161056	551023													embryonic process involved in female pregnancy [GO:0060136]; lipid biosynthetic process [GO:0008610]; negative regulation of prostaglandin secretion [GO:0032307]; neuron differentiation [GO:0030182]; positive regulation of cell growth [GO:0030307]	arachidonate-CoA ligase activity [GO:0047676]; long-chain fatty acid-CoA ligase activity [GO:0004467]; very long-chain fatty acid-CoA ligase activity [GO:0031957]	ER-mitochondrion membrane contact site [GO:0044233]; extracellular exosome [GO:0070062]; lipid particle [GO:0005811]; membrane [GO:0016020]; mitochondrion [GO:0005739]		Panther; UniProt
151	RecName: Full=Gelsolin; AltName: Full=Actin-depolymerizing factor; Short=ADF; AltName: Full=Brevin; Flags: Precursor, partial [Sus scrofa]	Sus scrofa	10.06	11.01	10.1	10.1	121118	5	P20305	GSN	127935	1.27283e+06													actin filament polymerization [GO:0030041]; actin filament severing [GO:0051014]; actin nucleation [GO:0045010]; barbed-end actin filament capping [GO:0051016]; cilium morphogenesis [GO:0060271]	calcium ion binding [GO:0005509]	cytoskeleton [GO:0005856]; cytosol [GO:0005829]; extracellular region [GO:0005576]	Villin/gelsolin family
152	procollagen-lysine 2-oxoglutarate 5-dioxygenase 2 [Sus scrofa]	Sus scrofa	10.02	11.25	10	10	77745212	5	Q38JF6	Plod2	64060	803223														iron ion binding [GO:0005506]; L-ascorbic acid binding [GO:0031418]; procollagen-lysine 5-dioxygenase activity [GO:0008475]	collagen trimer [GO:0005581]; endoplasmic reticulum [GO:0005783]
153	plastin-2 isoform X4 [Sus scrofa]	Sus scrofa	10	28.93	28.93	25.16	545854859	11			185295	576310																	Li et al., 2015
154	Dsc1b precursor [Homo sapiens]	Homo sapiens	9.9	11.86	11.86	11.86	505538	7	Q08554	DSC1 CDHF1	58591.8	224012													homophilic cell adhesion via plasma membrane adhesion molecules [GO:0007156]	calcium ion binding [GO:0005509]	desmosome [GO:0030057]; extracellular exosome [GO:0070062]; gap junction [GO:0005921]; integral component of membrane [GO:0016021]; membrane [GO:0016020]; plasma membrane [GO:0005886]
155	beta-defensin 2 precursor [Sus scrofa]	Sus scrofa	9.67	60.87	60.87	60.87	47523936	7	Q6R953	DEFB1	4931.68	48920.9													antibacterial humoral response [GO:0019731]; defense response to Gram-positive bacterium [GO:0050830]; innate immune response in mucosa [GO:0002227]		extracellular exosome [GO:0070062]; extracellular space [GO:0005615]		UniProt
156	G-protein coupled receptor 126, partial [Sus scrofa]	Sus scrofa	9.55	8.605	7.88	6.975	335278948	5		ADGRG6	42250.8	115667
157	monocarboxylate transporter 1 [Sus scrofa]	Sus scrofa	9.4	20.96	18.76	18.56	190360615	6	B2CZF5	SMCT1	221198	929220														lactate transmembrane transporter activity [GO:0015129]	integral component of plasma membrane [GO:0005887]
158	gamma-glutamyl hydrolase [Sus scrofa]	Sus scrofa	9.35	31.13	31.13	19.5	194036682	5	F1RTA3	GGH	26546.7	403118													glutamine metabolic process [GO:0006541]; proteolysis [GO:0006508]; tetrahydrofolylpolyglutamate metabolic process [GO:0046900]	gamma-glutamyl-peptidase activity [GO:0034722]	extracellular exosome [GO:0070062]; extracellular space [GO:0005615]; nucleus [GO:0005634]; vacuole [GO:0005773]
159	mucin-5B-like [Bubalus bubalis]	Bubalus bubalis	9.3	4.401	3.464	3.464	594043356	6		LOC102400045	29215.1	356716																	Intasqui et al., 2015
160	glucosylceramidase precursor [Sus scrofa]	Sus scrofa	9.16	19.96	18.66	11.38	54020970	5	Q70KH2	GBA	129570	914392													carbohydrate metabolic process [GO:0005975]; sphingolipid metabolic process [GO:0006665]	glucosylceramidase activity [GO:0004348]	lysosomal membrane [GO:0005765]	Glycosyl hydrolase 30 family
161	Chain A, Zn-Alpha-2-Glycoprotein; Baculo-Zag Peg 200		9.15	29.86	29.86	25.54	58176763	5	P25311	AZGP1 ZAG ZNGP1	96192.7	2.48792e+06													antigen processing and presentation [GO:0019882]; antigen processing and presentation of peptide antigen via MHC class I [GO:0002474]; cell adhesion [GO:0007155]; detection of chemical stimulus involved in sensory perception of bitter taste [GO:0001580]; immune response [GO:0006955]; negative regulation of cell proliferation [GO:0008285]; protein transmembrane transport [GO:0071806]; retina homeo…	antigen binding [GO:0003823]; glycoprotein binding [GO:0001948]; peptide antigen binding [GO:0042605]; protein transmembrane transporter activity [GO:0008320]; ribonuclease activity [GO:0004540]	extracellular exosome [GO:0070062]; extracellular region [GO:0005576]; extracellular space [GO:0005615]; MHC class I protein complex [GO:0042612]; nucleus [GO:0005634]; plasma membrane [GO:0005886]	MHC class I family	UniProt; Qu et al., 2007; Liu et al., 2002
162	alpha-2-HS-glycoprotein [Sus scrofa]	Sus scrofa	8.99	36.16	25.48	16.16	545865183	5		AHSG	12714.7	171077																	Panther
163	heat shock 70 kDa protein 13 [Balaenoptera acutorostrata scammoni]	Balaenoptera acutorostrata scammoni	8.91	16.35	10.83	10.83	594618841	5		HSPA13	130182	3.1328e+06																	Panther
164	RecName: Full=Pyruvate kinase PKM; AltName: Full=Pyruvate kinase muscle isozyme [Felis catus]	FELCA	8.88	15.07	13.37	13.37	73916936	5	P11979	PKM PKM2	169710	1.12035e+06														ATP binding [GO:0005524]; kinase activity [GO:0016301]; magnesium ion binding [GO:0000287]; potassium ion binding [GO:0030955]; pyruvate kinase activity [GO:0004743]	cytoplasm [GO:0005737]; nucleus [GO:0005634]	Pyruvate kinase family
165	alpha-1-antichymotrypsin 2 precursor [Sus scrofa]	Sus scrofa	8.8	43.37	32.29	32.29	47523270	11	Q9GMA6	SERPINA3-2	_	_													negative regulation of endopeptidase activity [GO:0010951]	serine-type endopeptidase inhibitor activity [GO:0004867]	extracellular space [GO:0005615]	Serpin family	Watthammawut et al., 2015; Beek et al., 2015
166	disintegrin and metalloproteinase domain-containing protein 18 isoform X2 [Sus scrofa]	Sus scrofa	8.75	7.31	7.31	7.31	545878850	5		ADAM18	103823	373525																	Panther; Cuasnidi et al., 2001
167	probable cation-transporting ATPase 13A4 [Sus scrofa]	Sus scrofa	8.62	7.539	7.125	7.125	350591842	6		ATP13A4	74000.6	287331
168	major seminal plasma glycoprotein PSP-I isoform X1 [Sus scrofa]	Sus scrofa	8.61	70.06	69.43	69.43	545830790	121		PSP-1	6809.7	2.29597e+08																	Caballero et al., 2004; Rodriguez-Martinez et al., 2010; Novak et al., 2010; Caballero et al., 2009
169	protein FAM3D isoform X7 [Sus scrofa]	Sus scrofa	8.58	56.76	52.7	49.1	545863026	6		FAM3D	17274.2	158022																	Zhu et al., 2002
170	beta-1,4-galactosyltransferase 1 [Sus scrofa]	Sus scrofa	8.44	23.94	16.71	16.71	311265601	9	F1SE74	B4GALT1	171368	754621													acute inflammatory response [GO:0002526]; angiogenesis involved in wound healing [GO:0060055]; binding of sperm to zona pellucida [GO:0007339]; branching morphogenesis of an epithelial tube [GO:0048754]; cell adhesion [GO:0007155]; development of secondary sexual characteristics [GO:0045136]; epithelial cell development [GO:0002064]; extracellular matrix organization [GO:0030198]; galactose metab…	beta-N-acetylglucosaminylglycopeptide beta-1,4-galactosyltransferase activity [GO:0003831]; lactose synthase activity [GO:0004461]; manganese ion binding [GO:0030145]; N-acetyllactosamine synthase activity [GO:0003945]	basolateral plasma membrane [GO:0016323]; brush border membrane [GO:0031526]; desmosome [GO:0030057]; external side of plasma membrane [GO:0009897]; extracellular exosome [GO:0070062]; extracellular space [GO:0005615]; glycocalyx [GO:0030112]; Golgi trans cisterna [GO:0000138]; integral component of membrane [GO:0016021]		UniProt
171	cathepsin F-like isoform X2 [Sus scrofa]	Sus scrofa	8.35	15.87	14.35	11.74	545806091	4	F1RU48	CTSF	356313	766349													proteolysis involved in cellular protein catabolic process [GO:0051603]	cysteine-type endopeptidase activity [GO:0004197]	extracellular space [GO:0005615]; lysosome [GO:0005764]	Peptidase C1 family
172	reticulon-4 receptor [Sus scrofa]	Sus scrofa	8.23	21.14	16.7	14.59	545870011	4			202978	1.00918e+06
173	alkaline phosphatase, tissue-nonspecific isozyme [Loxodonta africana]	Loxodonta africana	8.1	39.5	33.97	33.02	344283415	47	G3UDX4	ALPL	2.86448e+06	9.68488e+06													cellular response to organic cyclic compound [GO:0071407]; developmental process involved in reproduction [GO:0003006]; endochondral ossification [GO:0001958]; osteoblast differentiation [GO:0001649]; response to antibiotic [GO:0046677]; response to vitamin D [GO:0033280]	alkaline phosphatase activity [GO:0004035]; pyrophosphatase activity [GO:0016462]	extracellular exosome [GO:0070062]; plasma membrane [GO:0005886]; proteinaceous extracellular matrix [GO:0005578]	Alkaline phosphatase family	UniProt; Bucci et al., 2014
174	carboxylesterase 5A-like [Camelus ferus]	Camelus ferus	8.08	15.16	13.94	12.37	560907041	8			30620.1	1.22079e+06																	Ru et al., 2015
175	cytosol aminopeptidase [Rattus norvegicus]	Rattus norvegicus	8.07	10.6	9.249	9.249	58865398	4	Q68FS4	Lap3	88143.5	515379														aminopeptidase activity [GO:0004177]; manganese ion binding [GO:0030145]; metalloexopeptidase activity [GO:0008235]	extracellular exosome [GO:0070062]; focal adhesion [GO:0005925]; mitochondrion [GO:0005739]; nucleoplasm [GO:0005654]; trans-Golgi network [GO:0005802]	Peptidase M17 family
176	GALNT1 protein [Homo sapiens]	Homo sapiens	8.04	13.83	11.62	11.62	116284114	5	Q05BM8	GALNT1	60399.1	214909													protein glycosylation [GO:0006486]	carbohydrate binding [GO:0030246]; transferase activity, transferring glycosyl groups [GO:0016757]	Golgi membrane [GO:0000139]; integral component of membrane [GO:0016021]	Glycosyltransferase 2 family, GalNAc-T subfamily	Takasaki et al., 2014; Miyazaki et al., 2003
177	probable polypeptide N-acetylgalactosaminyltransferase 8 [Sus scrofa]	Sus scrofa	8.01	12.05	9.94	9.94	335288578	4			295213	1.45482e+06																	Takasaki et al., 2014; Miyazaki et al., 2003
178	brain-specific serine protease 4-like isoform X6 [Sus scrofa]	Sus scrofa	8	35.61	25.82	20.18	545815583	4			18661.9	277142																	Beek et al., 2015
179	prominin-2, partial [Vicugna pacos]	Vicugna pacos	8	8.579	8.579	8.579	560962971	4		PROM2	538695	1.60802e+06
180	disintegrin and metalloproteinase domain-containing protein 1a-like [Sus scrofa]	Sus scrofa	7.97	15.55	10.89	10.89	545869119	7			12556.8	124122																	Panther; Cuasnidi et al., 2001
181	glucose-6-phosphate isomerase [Sus scrofa]	Sus scrofa	7.95	19	15.41	10.22	47523720	4	P08059	GPI	3444.3	234177													angiogenesis [GO:0001525]; gluconeogenesis [GO:0006094]; glycolytic process [GO:0006096]	glucose-6-phosphate isomerase activity [GO:0004347]	cytoplasm [GO:0005737]; extracellular space [GO:0005615]	GPI family	Kanwar et al., 1988
182	WAP four-disulfide core domain protein 10A [Sus scrofa]	Sus scrofa	7.89	58.33	58.33	58.33	311274943	16		WFDC10AL	2996.53	1.78372e+07
183	dipeptidyl peptidase 2-like, partial [Sus scrofa]	Sus scrofa	7.75	19.74	19.74	19.31	545895168	5		DPP7	858269	2.34063e+06																	UniProt; Hibi et al., 2004; Dicarlantonio and Talbot, 1988
184	N-acetylglucosaminyltransferase I [Sus scrofa]	Sus scrofa	7.75	12.53	10.51	10.51	118403868	4	Q0KKC2	MGAT1	300959	896793													in utero embryonic development [GO:0001701]; protein glycosylation [GO:0006486]; UDP-N-acetylglucosamine catabolic process [GO:0006049]	acetylglucosaminyltransferase activity [GO:0008375]	extracellular exosome [GO:0070062]; integral component of membrane [GO:0016021]		UniProt
185	N(4)-(beta-N-acetylglucosaminyl)-L-asparaginase isoform 1 [Sus scrofa]	Sus scrofa	7.72	43.15	21.28	18.95	194044045	5			8872.15	152858
186	fibronectin [Tursiops truncatus]	Tursiops truncatus	7.69	54.53	49.26	46.82	470619224	401		FN1	218546	9.46639e+06																	Miranda and Tezon, 1992; Fusi and Bronson, 1992; Wennemuth et al., 2001
187	alpha subunit of beta conglycinin [Glycine max]	Glycine max	7.59	18.97	14.55	11.6	9967357	4	O22120	LOC547909	_	_														nutrient reservoir activity [GO:0045735]
188	IgM heavy chain constant region, partial [Sus scrofa]	Sus scrofa	7.59	19.56	17.14	17.14	411147281	4	K7ZJP7	IGHM	306406	1.02131e+06																	Panther
189	Transglutaminase 3 (E polypeptide, protein-glutamine-gamma-glutamyltransferase) [Homo sapiens]	Homo sapiens	7.55	28.57	20.06	11.54	80478896	6	Q08188	TGM3	6905.34	69716.4													cell envelope organization [GO:0043163]; cellular protein modification process [GO:0006464]; hair follicle morphogenesis [GO:0031069]; keratinization [GO:0031424]; keratinocyte differentiation [GO:0030216]; peptide cross-linking [GO:0018149]; protein tetramerization [GO:0051262]	calcium ion binding [GO:0005509]; catalytic activity [GO:0003824]; protein-glutamine gamma-glutamyltransferase activity [GO:0003810]; transferase activity, transferring acyl groups [GO:0016746]	cytoplasm [GO:0005737]; extracellular exosome [GO:0070062]; extrinsic component of cytoplasmic side of plasma membrane [GO:0031234]	Transglutaminase superfamily, Transglutaminase family
190	antithrombin-III isoform X1 [Sus scrofa]	Sus scrofa	7.45	20.59	12.82	12.82	545850965	4			3781.17	38821.9
191	hypothetical protein [Delftia acidovorans]	Delftia acidovorans CCUG 15835	7.31	20.18	20.18	14.39	512586712	4	S2WXA6	HMPREF9702_01744	54203	9.79678e+06
192	IgGFc-binding protein-like [Sus scrofa]	Sus scrofa	7.3	30.25	24.56	24.56	545830921	4	I3L948	IGHG	797229	1.22267e+07																	Panther
193	prostasin [Sus scrofa]	Sus scrofa	7.29	31.1	20.64	20.64	311251254	5			29304.8	3.18127e+06
194	deoxyribonuclease-2-alpha isoform X3 [Sus scrofa]	Sus scrofa	7.2	18.77	18.77	18.77	545809077	4		DNASE2	275964	735263
195	glutaminyl-peptide cyclotransferase-like, partial [Sus scrofa]	Sus scrofa	7.11	18.18	14	14	545891729	4			3521.66	27385.8
196	dermcidin isoform 1 preproprotein [Homo sapiens]	Homo sapiens	7.05	35.45	35.45	35.45	16751921	5	P81605	DCD AIDD DSEP	11384.6	198813													defense response to bacterium [GO:0042742]; defense response to fungus [GO:0050832]; killing of cells of other organism [GO:0031640]	peptidase activity [GO:0008233]; poly(A) RNA binding [GO:0044822]	extracellular exosome [GO:0070062]; extracellular region [GO:0005576]; extracellular space [GO:0005615]
197	immunoglobulin heavy-chain binding protein [Macaca fuscata]	Macaca fuscata	6.94	15.14	12.84	10.4	87887875	4		IGH	14028	222569																	Panther
198	plasma protease C1 inhibitor isoform X1 [Sus scrofa]	Sus scrofa	6.89	14.66	13.03	11.2	545807313	4	F1SJW8	SERPING1	1260.09	46608.3													negative regulation of complement activation, lectin pathway [GO:0001869]; negative regulation of endopeptidase activity [GO:0010951]	serine-type endopeptidase inhibitor activity [GO:0004867]	blood microparticle [GO:0072562]; extracellular exosome [GO:0070062]; extracellular space [GO:0005615]	Serpin family
199	beta-galactosidase isoform X1 [Physeter catodon]	Physeter catodon	6.83	8.182	8.182	4.848	593739503	3		GLB1	29178	444886																	Suryavathi et al., 2015; Corrales et al., 2002; Dungdung and Majumder, 2003
200	lactadherin isoform X1 [Sus scrofa]	Sus scrofa	6.79	19.09	19.09	19.09	545840533	5			381655	1.61515e+06																	Petrunkina et al., 2006;Gonzalez-Cadavid et al. 2014
201	hypothetical protein [Bradyrhizobium sp. DFCI-1]	Bradyrhizobium sp. DFCI-1	6.78	13.08	13.08	13.08	737681328	5			165926	873732
202	lactoferrin [Homo sapiens]	Homo sapiens	6.77	16.03	15.61	15.61	58372399	22	Q5EK51	LTF	2077.76	18785.1													antibacterial humoral response [GO:0019731]; antifungal humoral response [GO:0019732]; regulation of cytokine production [GO:0001817]	iron ion binding [GO:0005506]; serine-type endopeptidase activity [GO:0004252]	extracellular space [GO:0005615]	Transferrin family	UniProt; Zumoffen et al.,2015; Kiso et al., 2013
203	S100 calcium binding protein A7 [synthetic construct]		6.6	24.51	24.51	24.51	61369127	4			9623.23	468811
204	fibronectin isoform X9 [Fukomys damarensis]	Fukomys damarensis	6.59	50.97	45.5	44.07	731292793	387		FN1	98963	572275																	Miranda and Tezon, 1992; Fusi and Bronson, 1992; Wennemuth et al., 2001
205	C-type natriuretic peptide precursor [Sus scrofa]	Sus scrofa	6.55	49.21	43.65	36.51	56606059	4	P18104	NPPC CNP	350.417	176892													cGMP biosynthetic process [GO:0006182]; growth plate cartilage chondrocyte differentiation [GO:0003418]; growth plate cartilage chondrocyte proliferation [GO:0003419]; negative regulation of meiotic cell cycle [GO:0051447]; negative regulation of oocyte maturation [GO:1900194]; ossification [GO:0001503]; post-embryonic development [GO:0009791]; receptor guanylyl cyclase signaling pathway [GO:0007…	receptor binding [GO:0005102]	extracellular region [GO:0005576]	Natriuretic peptide family	UniProt
206	palmitoyl-protein thioesterase 1 isoform X1 [Lipotes vexillifer]	Lipotes vexillifer	6.5	12.42	12.42	9.477	602683108	3		PPT1	96102.5	277512
207	fatty acid-binding protein, epidermal [Rhinopithecus roxellana]	Rhinopithecus roxellana	6.34	46.67	46.67	35.56	724898736	5		FABP5	_	_
208	laminin subunit alpha-5 [Vicugna pacos]	Vicugna pacos	6.28	2.848	2.059	1.551	560974965	3		LAMA5	56373.4	458965																	Ooba et al., 2008
209	IgG heavy chain precursor [Sus scrofa]	Sus scrofa	6.1	43.04	42.62	40.12	441477581	28	L8B0W4	IGHG	_	_																	Panther
210	immunoglobulin kappa variable region [Sus scrofa]	Sus scrofa	6.1	44.7	39.39	39.39	41323669	3		IGH	468.131	3249.34																	Panther
211	sialidase-1 [Camelus ferus]	Camelus dromedarius	6.1	14.18	14.18	9.856	560904979	3		NEU1	137741	2.29321e+06
212	cadherin-1 precursor [Sus scrofa]	Sus scrofa	6.08	10.08	8.154	6.342	251823933	4	C6EVT4	CDH1	51653.8	198646													homophilic cell adhesion via plasma membrane adhesion molecules [GO:0007156]	calcium ion binding [GO:0005509]	integral component of membrane [GO:0016021]; plasma membrane [GO:0005886]
213	unnamed protein product [Homo sapiens]	Homo sapiens	6.05	6.92	5.915	5.915	158256928	3	A8K6T3		2457.96	29591.7													homophilic cell adhesion via plasma membrane adhesion molecules [GO:0007156]	calcium ion binding [GO:0005509]	integral component of membrane [GO:0016021]; plasma membrane [GO:0005886]
214	complement factor H-like [Physeter catodon]	Physeter catodon	6.04	12.39	8.664	7.854	593769131	12		LOC102991067	59879	273344																	Sakave et al., 2010
215	hypoxanthine-guanine phosphoribosyltransferase [Mus musculus]	Mus musculus	6.04	19.72	16.51	16.51	96975138	3	P00493	Hprt1 Hprt	27643.4	339073													adenine metabolic process [GO:0046083]; adenine salvage [GO:0006168]; central nervous system neuron development [GO:0021954]; cerebral cortex neuron differentiation [GO:0021895]; cytolysis [GO:0019835]; dendrite morphogenesis [GO:0048813]; dopamine metabolic process [GO:0042417]; GMP catabolic process [GO:0046038]; GMP salvage [GO:0032263]; grooming behavior [GO:0007625]; guanine salvage [GO:0006…	guanine phosphoribosyltransferase activity [GO:0052657]; hypoxanthine phosphoribosyltransferase activity [GO:0004422]; identical protein binding [GO:0042802]; magnesium ion binding [GO:0000287]; nucleotide binding [GO:0000166]; protein homodimerization activity [GO:0042803]	cytoplasm [GO:0005737]; cytosol [GO:0005829]; extracellular exosome [GO:0070062]	Purine/pyrimidine phosphoribosyltransferase family
216	Fibronectin, partial [Calypte anna]	Calypte anna	6.03	26.55	23.43	22.69	676767273	166	A0A091HKS1	N300_12374	_	_																	Miranda and Tezon, 1992; Fusi and Bronson, 1992; Wennemuth et al., 2001
217	lactoferrin [Sus scrofa]	Sus scrofa	6.02	86.73	84.4	84.11	116488296	397	A0FJ29	LTF	2880.99	279814															extracellular space [GO:0005615]	Transferrin family	UniProt; Zumoffen et al., 2015; Kiso et al., 2013
218	prolyl 4-hydroxylase beta polypeptide [Sus scrofa]	Sus scrofa	6.02	12.99	9.252	9.252	358009193	3	G9F6X8		_	_													cell redox homeostasis [GO:0045454]	protein disulfide isomerase activity [GO:0003756]	endoplasmic reticulum [GO:0005783]	Protein disulfide isomerase family
219	alpha-S1-casein [Bison bison bison]	Bison bison bison	6.02	20.56	17.29	17.29	742172428	3		CSN1S1	23521.2	183933
220	MLV-related proviral Env polyprotein-like [Sus scrofa]	Sus scrofa	6.02	16.33	14.29	14.29	545875517	3			22786.8	229001
221	acetylcholinesterase isoform X3 [Eptesicus fuscus]	Eptesicus fuscus	6	11.22	9.886	9.886	641702018	3			8641.08	79160.5
222	protein CutA isoform X4 [Camelus dromedarius]	Camelus dromedarius	6	54.48	44.03	44.03	744607868	4		CUTA	702389	3.93291e+06
223	rab GDP dissociation inhibitor beta isoform X2 [Pan troglodytes]	Pan troglodytes	6	17.17	11.6	11.6	694938497	3		GDI2	14232.6	315402
224	dnaJ homolog subfamily B member 9 precursor [Homo sapiens]	Homo sapiens	6	12.11	12.11	12.11	9558755	3	Q9UBS3	DNAJB9 MDG1 UNQ743/PRO1471	77021.8	195352													cellular protein metabolic process [GO:0044267]; endoplasmic reticulum unfolded protein response [GO:0030968]; ER-associated ubiquitin-dependent protein catabolic process [GO:0030433]; IRE1-mediated unfolded protein response [GO:0036498]	misfolded protein binding [GO:0051787]	cytoplasm [GO:0005737]; endoplasmic reticulum [GO:0005783]; endoplasmic reticulum lumen [GO:0005788]; endoplasmic reticulum membrane [GO:0005789]; extracellular exosome [GO:0070062]; nucleolus [GO:0005730]
225	cystatin-A [Homo sapiens]	Homo sapiens	6	52.04	52.04	52.04	4885165	3	P01040	CSTA STF1 STFA	1297.5	15841.4													keratinocyte differentiation [GO:0030216]; negative regulation of endopeptidase activity [GO:0010951]; negative regulation of peptidase activity [GO:0010466]; negative regulation of proteolysis [GO:0045861]; peptide cross-linking [GO:0018149]; single organismal cell-cell adhesion [GO:0016337]	cysteine-type endopeptidase inhibitor activity [GO:0004869]; protease binding [GO:0002020]; protein binding, bridging [GO:0030674]; structural molecule activity [GO:0005198]	cornified envelope [GO:0001533]; cytoplasm [GO:0005737]; extracellular exosome [GO:0070062]; extracellular space [GO:0005615]; nucleus [GO:0005634]	Cystatin family
226	polypeptide N-acetylgalactosaminyltransferase 2 [Myotis lucifugus]	Myotis lucifugus	5.93	12.96	11.86	11.86	558205951	5			271266	642342																	Takasaki et al., 2014; Miyazaki et al., 2003
227	alpha-enolase isoform X1 [Sus scrofa]	Sus scrofa	5.77	42.37	40.68	35.31	545833443	7			75736.8	333353																	Baker et al., 2005
228	filaggrin-2 [Papio anubis]	Papio anubis	5.72	0.7388	0.7388	0.7388	685517956	3			10615.2	60130.4
229	TIMP-2, CSC-21K=tissue inhibitor of metalloproteinase [human, A2058 melanoma cells, Peptide, 192 aa]	Homo sapiens	5.67	38.02	31.77	28.13	262883	3			2764.93	63806.7
230	keratin, type II cytoskeletal 80 [Pan troglodytes]	Pan troglodytes	5.67	18.27	11.86	11.86	694950266	5		KRT80	1956.64	18965.9
231	polypeptide N-acetylgalactosaminyltransferase 6-like [Sus scrofa]	Sus scrofa	5.65	27.81	26.63	25.05	545825140	14			25159	448095																	Takasaki et al., 2014; Miyazaki et al., 2003
232	Chain A, Crystal Structure Of The Dimerized Radixin Ferm Domain		5.6	42.26	31.29	25.81	99032011	5	P26043	Rdx	23555.9	228064													actin filament capping [GO:0051693]; apical protein localization [GO:0045176]; cellular response to thyroid hormone stimulus [GO:0097067]; establishment of endothelial barrier [GO:0061028]; establishment of protein localization [GO:0045184]; establishment of protein localization to plasma membrane [GO:0090002]; microvillus assembly [GO:0030033]; negative regulation of adherens junction organizati…	actin binding [GO:0003779]; ATPase binding [GO:0051117]; poly(A) RNA binding [GO:0044822]; protein domain specific binding [GO:0019904]; protein homodimerization activity [GO:0042803]	apical part of cell [GO:0045177]; apical plasma membrane [GO:0016324]; cell periphery [GO:0071944]; cleavage furrow [GO:0032154]; cortical actin cytoskeleton [GO:0030864]; extracellular exosome [GO:0070062]; extracellular space [GO:0005615]; extrinsic component of membrane [GO:0019898]; filopodium [GO:0030175]; focal adhesion [GO:0005925]; lamellipodium [GO:0030027]; microvillus [GO:0005902]; mye…
233	Chain C, Crystal Structure Of Human Calprotectin(s100a8/s100a9)	Homo sapiens	5.58	35.4	28.32	28.32	82407447	3	P06702	S100A9 CAGB CFAG MRP14	41606.8	562392													actin cytoskeleton reorganization [GO:0031532]; activation of cysteine-type endopeptidase activity involved in apoptotic process [GO:0006919]; astrocyte development [GO:0014002]; autophagy [GO:0006914]; cell-cell signaling [GO:0007267]; chemokine production [GO:0032602]; cytokine production [GO:0001816]; defense response to bacterium [GO:0042742]; defense response to fungus [GO:0050832]; inflamma…	antioxidant activity [GO:0016209]; arachidonic acid binding [GO:0050544]; calcium ion binding [GO:0005509]; microtubule binding [GO:0008017]; RAGE receptor binding [GO:0050786]; signal transducer activity [GO:0004871]; Toll-like receptor 4 binding [GO:0035662]; zinc ion binding [GO:0008270]	cytoskeleton [GO:0005856]; cytosol [GO:0005829]; extracellular exosome [GO:0070062]; extracellular region [GO:0005576]; extracellular space [GO:0005615]; nucleus [GO:0005634]; plasma membrane [GO:0005886]	S-100 family	UniProt
234	cystatin-M-like [Sus scrofa]	Sus scrofa	5.52	31.54	31.54	31.54	311247246	3	F1RU34	CST6	151946	240757													epidermis development [GO:0008544]	cysteine-type endopeptidase inhibitor activity [GO:0004869]	cornified envelope [GO:0001533]; extracellular exosome [GO:0070062]	Cystatin family
235	haptoglobin isoform X1 [Sus scrofa]	Sus scrofa	5.49	21.26	18.94	12.62	545829329	3	K7GKE7	HP	17273.1	564971														serine-type endopeptidase activity [GO:0004252]	extracellular region [GO:0005576]
236	cysteine-rich secretory protein 3 [Sus scrofa]	Sus scrofa	5.44	30.61	27.35	13.88	311260574	3	I3LVL5	CRISP3	4556.99	1.16263e+06															extracellular exosome [GO:0070062]; extracellular space [GO:0005615]; specific granule [GO:0042581]		Da Ros et al., 2015; Doty et al., 2011; Novak et al., 2010
237	Ig Aalpha1 Bur		5.42	10.17	10.17	8.263	223099	3		IGHA	1597.95	24540.8																	Panther
238	retinal dehydrogenase 1 [Myotis brandtii]	Myotis brandtii	5.21	17.76	13.37	11.38	554547662	3		ALDH1A1	62318.9	435433
239	mucin-5B-like [Camelus bactrianus]	Camelus bactrianus	5.17	3.489	2.809	2.809	743722595	5		LOC105070451	57505.3	1.47815e+06																	Intasqui et al., 2015
240	fibronectin isoform X10 [Peromyscus maniculatus bairdii]	Peromyscus maniculatus bairdii	5.16	44.68	38.85	38.01	589917994	254		FN1	1.73006e+06	1.39184e+07																	Miranda and Tezon, 1992; Fusi and Bronson, 1992; Wennemuth et al., 2001
241	alpha-1,6-mannosylglycoprotein 6-beta-N-acetylglucosaminyltransferase A [Sus scrofa]	Sus scrofa	5	12.06	9.485	8.13	350593258	3			90913.7	306074
242	basigin precursor [Sus scrofa]	Sus scrofa	4.98	20.82	20.82	14.5	178056175	2	B0LY42	BSG	3120.74	591871															integral component of membrane [GO:0016021]
243	fibronectin [Elephantulus edwardii]	Elephantulus edwardii	4.95	40.02	35	34.14	585681477	246		FN1	109711	2.72894e+07																	Miranda and Tezon, 1992; Fusi and Bronson, 1992; Wennemuth et al., 2001
244	aldolase A [Mus musculus]	Mus musculus	4.88	20.6	16.48	13.19	7548322	3	P05064	Aldoa Aldo1	190377	449326													ATP biosynthetic process [GO:0006754]; fructose 1,6-bisphosphate metabolic process [GO:0030388]; fructose metabolic process [GO:0006000]; glycolytic process [GO:0006096]; glycolytic process through fructose-6-phosphate [GO:0061615]; muscle cell cellular homeostasis [GO:0046716]; protein homotetramerization [GO:0051289]; regulation of cell shape [GO:0008360]; striated muscle contraction [GO:000694…	cytoskeletal protein binding [GO:0008092]; fructose binding [GO:0070061]; fructose-bisphosphate aldolase activity [GO:0004332]; poly(A) RNA binding [GO:0044822]; protease binding [GO:0002020]	actin cytoskeleton [GO:0015629]; extracellular exosome [GO:0070062]; extracellular space [GO:0005615]; M band [GO:0031430]; membrane [GO:0016020]; myelin sheath [GO:0043209]; nucleus [GO:0005634]; protein complex [GO:0043234]; sperm fibrous sheath [GO:0035686]; Z disc [GO:0030018]	Class I fructose-bisphosphate aldolase family
245	eppin-like [Sus scrofa]	Sus scrofa	4.85	26.85	21.48	21.48	545881494	3		LOC100625954	1356.8	236104																	O'Rand et al., 2011
246	Chain A, Crystal Structure Of Ovine Serum Albumin	Ovis Aries	4.83	23.16	23.16	19.38	685425595	19	P14639	ALB	14290.9	64331.6													transport [GO:0006810]	lipid binding [GO:0008289]; metal ion binding [GO:0046872]	extracellular space [GO:0005615]	ALB/AFP/VDB family	Goncalves et al., 2008
247	complement C3 precursor [Sus scrofa]	Sus scrofa	4.83	6.623	5.479	2.589	47522844	3	P01025	C3	101277	1.10999e+06													complement activation, alternative pathway [GO:0006957]; complement activation, classical pathway [GO:0006958]; fatty acid metabolic process [GO:0006631]; inflammatory response [GO:0006954]; innate immune response [GO:0045087]; positive regulation of glucose transport [GO:0010828]; positive regulation of G-protein coupled receptor protein signaling pathway [GO:0045745]; positive regulation of lip…	C5L2 anaphylatoxin chemotactic receptor binding [GO:0031715]; endopeptidase inhibitor activity [GO:0004866]	extracellular space [GO:0005615]		UniProt
248	mCG144996 [Mus musculus]	Mus musculus	4.73	23.86	18.18	16.48	148672085	25			2414.91	45996.7
249	angiotensin-converting enzyme-like [Physeter catodon]	Physeter catodon	4.72	18.26	15.95	14.99	593716288	53		LOC102985025	743691	1.88596e+06																	Okeahialam et al, 2006; Ball et al., 2003
250	lysosomal Pro-X carboxypeptidase isoform X1 [Sus scrofa]	Sus scrofa	4.71	10.14	8.722	8.722	350588336	3		PRCP	113182	1.11542e+06
251	dipeptidyl peptidase 2 [Felis catus]	Felis catus	4.62	11.95	10.6	10.6	587022661	10			2196.78	87487.4																	UniProt; Hibi et al., 2004; Dicarlantonio and Talbot, 1988
252	sphingomyelin phosphodiesterase, acid-like 3B [Sus scrofa]	Sus scrofa	4.59	8.457	8.457	8.457	311258794	3		SMPDL3B	25841.2	157172																	Cross, 2000; Otala et al., 2005
253	RecName: Full=Angiogenin; AltName: Full=Ribonuclease 5; Short=RNase 5 [Sus scrofa]	Sus scrofa	4.51	41.46	41.46	27.64	399038	3	P31346	ANG	2988.65	12507.7													angiogenesis [GO:0001525]; cell differentiation [GO:0030154]; negative regulation of translation [GO:0017148]; nucleic acid phosphodiester bond hydrolysis [GO:0090305]; RNA phosphodiester bond hydrolysis [GO:0090501]	DNA binding [GO:0003677]; endonuclease activity [GO:0004519]; protein homodimerization activity [GO:0042803]; ribonuclease activity [GO:0004540]	cytoplasmic, membrane-bounded vesicle [GO:0016023]; extracellular region [GO:0005576]; growth cone [GO:0030426]; neuronal cell body [GO:0043025]; nucleolus [GO:0005730]; nucleus [GO:0005634]	Pancreatic ribonuclease family
254	keratin, type II cytoskeletal 6B [Homo sapiens]	Homo sapiens	4.47	81.03	79.79	76.95	119703753	185	P04259	KRT6B K6B KRTL1	44050.1	1.65402e+06													ectoderm development [GO:0007398]	structural constituent of cytoskeleton [GO:0005200]	extracellular exosome [GO:0070062]; keratin filament [GO:0045095]	Intermediate filament family
255	ectonucleotide pyrophosphatase/phosphodiesterase family member 2 isoform 2 preproprotein [Homo sapiens]	Homo sapiens	4.41	5.562	4.171	4.171	91823602	3	Q13822	ENPP2 ATX PDNP2	50731.6	182585													chemotaxis [GO:0006935]; G-protein coupled receptor signaling pathway [GO:0007186]; immune response [GO:0006955]; movement of cell or subcellular component [GO:0006928]; nucleic acid phosphodiester bond hydrolysis [GO:0090305]; phosphate-containing compound metabolic process [GO:0006796]; phosphatidylcholine catabolic process [GO:0034638]; phospholipid catabolic process [GO:0009395]; positive reg…	alkylglycerophosphoethanolamine phosphodiesterase activity [GO:0047391]; calcium ion binding [GO:0005509]; hydrolase activity [GO:0016787]; lysophospholipase activity [GO:0004622]; nucleic acid binding [GO:0003676]; nucleotide diphosphatase activity [GO:0004551]; phosphodiesterase I activity [GO:0004528]; polysaccharide binding [GO:0030247]; scavenger receptor activity [GO:0005044]; transcription…	extracellular space [GO:0005615]; integral component of plasma membrane [GO:0005887]; plasma membrane [GO:0005886]	Nucleotide pyrophosphatase/phosphodiesterase family	UniProt
256	unconventional myosin-Ib isoform X7 [Camelus dromedarius]	Camelus dromedarius	4.38	8.627	4.545	3.618	744563467	2		MYO1B	69355	506175
257	5'-nucleotidase isoform 2 [Sus scrofa]	Sus scrofa	4.34	11.26	11.26	5.725	335279192	2			3096.1	45498.9
258	fibronectin [Myotis brandtii]	Myotis brandtii	4.33	54.01	47.57	45.22	554581737	364		FN1	1.08224e+06	2.09552e+07																	Miranda and Tezon, 1992; Fusi and Bronson, 1992; Wennemuth et al., 2001
259	4F2 cell-surface antigen heavy chain isoform X3 [Sus scrofa]	Sus scrofa	4.33	9.542	8.588	8.588	545806849	3	F1STV0	PRCP	138285	1.14756e+06													angiogenesis involved in wound healing [GO:0060055]; energy homeostasis [GO:0097009]; glucose homeostasis [GO:0042593]; negative regulation of systemic arterial blood pressure [GO:0003085]; plasma kallikrein-kinin cascade [GO:0002353]; proteolysis [GO:0006508]; regulation of blood vessel endothelial cell migration [GO:0043535]; regulation of reactive oxygen species metabolic process [GO:2000377];…	dipeptidyl-peptidase activity [GO:0008239]; serine-type carboxypeptidase activity [GO:0004185]	basal part of cell [GO:0045178]; extracellular exosome [GO:0070062]
260	polyubiquitin-C-like, partial [Alligator mississippiensis]	Alligator mississippiensis	4.32	60.32	60.32	39.68	564231873	2			202516	1.56182e+06
261	choline transporter-like protein 4 [Sus scrofa]	Sus scrofa	4.31	10.04	9.194	8.345	156120142	3	A5PF08	SLC44A4 CTL4	29892.1	143808													acetylcholine biosynthetic process [GO:0008292]; acetylcholine secretion [GO:0061526]; positive regulation of cell growth [GO:0030307]		cell [GO:0005623]; extracellular exosome [GO:0070062]; integral component of membrane [GO:0016021]	CTL (choline transporter-like) family
262	lysosomal acid lipase/cholesteryl ester hydrolase isoform X1 [Sus scrofa]	Sus scrofa	4.3	15.04	12.53	9.774	545871130	2	F1SCY4	LIPA	2325.73	56110.1													cell morphogenesis [GO:0000902]; cell proliferation [GO:0008283]; cytokine production [GO:0001816]; homeostasis of number of cells within a tissue [GO:0048873]; inflammatory response [GO:0006954]; lipid catabolic process [GO:0016042]; lung development [GO:0030324]; tissue remodeling [GO:0048771]	sterol esterase activity [GO:0004771]	extracellular exosome [GO:0070062]	AB hydrolase superfamily, Lipase family
263	D-alanyl-D-alanine carboxypeptidase [Shigella boydii]	Shigella boydii	4.27	11.91	11.91	9.429	745768062	2			_	_
264	alpha-2-antiplasmin [Orycteropus afer afer]	Orycteropus afer afer	4.25	9.98	9.98	9.98	634838694	4		SERPINF2	5326.92	1.29812e+06
265	ectonucleotide pyrophosphatase/phosphodiesterase family member 5 isoform X1 [Sus scrofa]	Sus scrofa	4.25	12.16	12.16	10.27	194039425	3	F1RQQ6	Ssc.77232	714.705	41690.1														catalytic activity [GO:0003824]	integral component of membrane [GO:0016021]; plasma membrane [GO:0005886]
266	cathepsin S [Sus scrofa]	Sus scrofa	4.24	11.78	11.78	9.366	545823211	2			55744.7	149225																	Driessen et al., 1999
267	beta-galactosidase-like, partial [Sus scrofa]	Sus scrofa	4.2	14.4	14.4	14.4	545893894	4		GLB	22325.2	276367																	Suryavathi et al., 2015; Corrales et al., 2002; Dungdung and Majumder, 2003
268	ectonucleotide pyrophosphatase/phosphodiesterase family member 1 [Physeter catodon]	Physeter catodon	4.13	12.06	10.28	10.28	593707473	4			40135.2	222844
269	prostaglandin-H2 D-isomerase isoform X1 [Mustela putorius furo]	Mustela putorius furo	4.12	20.22	20.22	20.22	512021179	3			47.0184	11642.7
270	inactive ribonuclease-like protein 9-like [Sus scrofa]	Sus scrofa	4.12	15.85	15.85	13.11	335307492	2			4313.94	40122
271	alkaline phosphatase, tissue-nonspecific isozyme [Sus scrofa]	Sus scrofa	4.11	28.1	28.1	25.75	545890279	32		ALPL	_	_																	UniProt; Bucci et al., 2014
272	72 kDa type IV collagenase precursor [Oryctolagus cuniculus]	Oryctolagus cuniculus	4.1	43.05	37.16	33.99	126722977	38	P50757	MMP2	_	_													angiogenesis [GO:0001525]; collagen catabolic process [GO:0030574]	metalloendopeptidase activity [GO:0004222]; zinc ion binding [GO:0008270]	membrane [GO:0016020]; nucleus [GO:0005634]; proteinaceous extracellular matrix [GO:0005578]	Peptidase M10A family	Huang et al., 2009
273	Heat shock cognate 71 kDa protein [Apaloderma vittatum]	Apaloderma vittatum	4.09	8.879	6.542	6.542	677306699	3	A0A091NJA6	N311_07258	2294.3	360070														ATP binding [GO:0005524]		Heat shock protein 70 family
274	guanine nucleotide-binding protein subunit alpha-11 [Erinaceus europaeus]	Erinaceus europaeus	4.09	13.09	8.357	5.85	617610243	2		GNA11	38923.2	381272
275	alpha-N-acetylglucosaminidase [Ceratotherium simum simum]	Ceratotherium simum simum	4.08	16.77	14.19	14.19	478520581	10		NAGLU	33302.4	689088																	Yoshitake et al., 2016.
276	chloride anion exchanger [Rattus norvegicus]	Rattus norvegicus	4.07	4.491	4.491	3.435	29789301	2	Q924C9	Slc26a3 Dra	2282.07	81676.9													bicarbonate transport [GO:0015701]; cellular response to cAMP [GO:0071320]; chloride transmembrane transport [GO:1902476]; intracellular pH elevation [GO:0051454]; membrane hyperpolarization [GO:0060081]; oxalate transport [GO:0019532]; regulation of intracellular pH [GO:0051453]; regulation of membrane potential [GO:0042391]; sperm capacitation [GO:0048240]; sulfate transmembrane transport [GO:1…	anion:anion antiporter activity [GO:0015301]; bicarbonate transmembrane transporter activity [GO:0015106]; chloride channel activity [GO:0005254]; chloride transmembrane transporter activity [GO:0015108]; oxalate transmembrane transporter activity [GO:0019531]; secondary active sulfate transmembrane transporter activity [GO:0008271]; sulfate transmembrane transporter activity [GO:0015116]	apical plasma membrane [GO:0016324]; brush border membrane [GO:0031526]; integral component of plasma membrane [GO:0005887]; membrane [GO:0016020]; sperm midpiece [GO:0097225]	SLC26A/SulP transporter (TC 2.A.53) family	UniProt
277	keratin 6A [Gallus gallus]	Gallus gallus	4.06	22.26	21.11	19.96	47604942	15			_	_
278	zymogen granule protein 16 homolog B precursor [Homo sapiens]	Homo sapiens	4.06	25	17.79	17.79	94536866	2	Q96DA0	ZG16B UNQ773/PRO1567	_	_													retina homeostasis [GO:0001895]	carbohydrate binding [GO:0030246]	extracellular exosome [GO:0070062]; extracellular space [GO:0005615]	Jacalin lectin family
279	alpha-1-antichymotrypsin 1 [Sus scrofa]	Sus scrofa	4.05	33.18	24.42	21.66	9968809	5	Q9GMA7	SERPINA3-1	28779.8	275779															extracellular space [GO:0005615]	Serpin family	Watthammawut et al., 2015; Beek et al., 2015
280	cathepsin L1-like isoform X1 [Sus scrofa]	Sus scrofa	4.05	21.99	19.28	19.28	311265493	5	F1S4J6	CTSL	45399.9	502438													adaptive immune response [GO:0002250]; cellular response to thyroid hormone stimulus [GO:0097067]; proteolysis involved in cellular protein catabolic process [GO:0051603]	cysteine-type endopeptidase activity [GO:0004197]	extracellular exosome [GO:0070062]; extracellular space [GO:0005615]; lysosome [GO:0005764]	Peptidase C1 family	UniProt; Okamura et al., 1995; Song et al., 2010
281	ceroid-lipofuscinosis neuronal protein 5 [Sus scrofa]	Sus scrofa	4.03	9.551	5.618	5.618	545855282	2	F1RP79	CLN5	3370.91	35758.8													lysosome organization [GO:0007040]; neurogenesis [GO:0022008]; visual perception [GO:0007601]		lysosome [GO:0005764]; vacuolar lumen [GO:0005775]
282	alpha-N-acetylgalactosaminide alpha-2,6-sialyltransferase 1 [Sus scrofa]	Sus scrofa	4.02	7.276	5.584	5.584	545856564	2			_	_
283	sortilin [Sus scrofa]	Sus scrofa	4.02	5.122	3.969	3.969	545823901	2			5428.57	114285
284	inhibitor of carbonic anhydrase-like [Balaenoptera acutorostrata scammoni]	Balaenoptera acutorostrata scammoni	4.01	21.08	16.81	15.81	594665746	23		ICA	24177	854901																	Jose et al., 2015; Inaba et al., 2003
285	laminin subunit alpha-5 [Macaca fascicularis]	Macaca fascicularis	4.01	2.434	1.668	1.422	544467248	4		LAMA5	94323.1	182984																	Ooba et al., 2008
286	Chain A, Crystal Structure Of Mutant Human Lysozyme Substituted At The Surface Positions		4.01	40	40	40	9955327	3	P61626	LYZ LZM	1520.01	52167.1													cellular protein metabolic process [GO:0044267]; cytolysis [GO:0019835]; defense response to bacterium [GO:0042742]; inflammatory response [GO:0006954]; retina homeostasis [GO:0001895]	identical protein binding [GO:0042802]; lysozyme activity [GO:0003796]	extracellular exosome [GO:0070062]; extracellular region [GO:0005576]; extracellular space [GO:0005615]	Glycosyl hydrolase 22 family	UniProt
287	annexin A11 isoform X3 [Sus scrofa]	Sus scrofa	4.01	9.14	7.258	7.258	545870745	2			43875.1	199597
288	keratin, type II cytoskeletal 6A-like [Heterocephalus glaber]	Heterocephalus glaber	4	56.46	46.37	43.72	512810882	121		KRT6A	55698.5	191287
289	IgG heavy chain precursor [Sus scrofa]	Sus scrofa	4	23.67	21.96	18.98	441477583	10	L8B0S2	IGHG	83109.8	904881																	Panther
290	keratin, type I cytoskeletal 9 [Tarsius syrichta]	Tarsius syrichta	4	11.14	8.745	7.898	640826030	14		KRT9	_	_
291	Carboxylesterase 5A [Tupaia chinensis]	Tupaia chinensis	4	4.783	3.632	3.632	444725607	9	L9KTZ3	TREES_T100002897	_	_														hydrolase activity [GO:0016787]		Type-B carboxylesterase/lipase family	Ru et al., 2015
292	keratin, type II cytoskeletal 78 [Canis lupus familiaris]	Canis lupus familiaris	4	13.15	11.99	4.836	73996461	8	E2R4B0	KRT78	2449.11	403030														structural molecule activity [GO:0005198]	extracellular exosome [GO:0070062]; extracellular space [GO:0005615]; keratin filament [GO:0045095]	Intermediate filament family
293	vitamin K-dependent protein S, partial [Sus scrofa]	Sus scrofa	4	20.3	16.5	16.5	335309466	5			331213	1.20675e+06																	Shirakawa et al., 2006; Takumi et al., 2011
294	prominin-2 [Sus scrofa]	Sus scrofa	4	19.82	19.82	19.82	545815878	3		LOC106504081	1944.19	45485.8
295	unnamed protein product [Homo sapiens]	Homo sapiens	4	11.7	11.7	8.83	34529647	3	Q6ZVX0		56543.4	785631
296	prostatic acid phosphatase [Camelus dromedarius]	Camelus dromedarius	4	8.153	8.153	6.475	744587773	3		ACPP	24108.3	162565
297	deoxyribonuclease-1-like 1 precursor [Sus scrofa]	Sus scrofa	4	17.14	11.75	11.75	84874692	2	Q2QDF0	DNASE1L1	69740.8	173421													DNA catabolic process [GO:0006308]	endodeoxyribonuclease activity, producing 5'-phosphomonoesters [GO:0016888]	endoplasmic reticulum [GO:0005783]; nucleus [GO:0005634]	DNase I family
298	probable threonine protease PRSS50-like [Sus scrofa]	Sus scrofa	4	10.32	10.32	7.287	545862027	2			_	_
299	immunoglobulin kappa variable region [Sus scrofa]	Sus scrofa	4	28.24	28.24	28.24	41323685	2		IGH	_	_																	Panther
300	papilin-like [Ailuropoda melanoleuca]	Ailuropoda melanoleuca	4	3.057	2.735	2.735	301757749	2		PAPLN	6468.61	238356
301	Chain B, Oxygen Affinity Modulation By The N-Termini Of The Beta Chains In Human And Bovine Hemoglobin		4	15.86	15.86	15.86	999565	2	P68871	HBB	29790.9	166563													bicarbonate transport [GO:0015701]; blood coagulation [GO:0007596]; cellular oxidant detoxification [GO:0098869]; hydrogen peroxide catabolic process [GO:0042744]; nitric oxide transport [GO:0030185]; oxygen transport [GO:0015671]; platelet aggregation [GO:0070527]; positive regulation of cell death [GO:0010942]; positive regulation of nitric oxide biosynthetic process [GO:0045429]; protein heter…	heme binding [GO:0020037]; hemoglobin binding [GO:0030492]; iron ion binding [GO:0005506]; oxygen binding [GO:0019825]; oxygen transporter activity [GO:0005344]	blood microparticle [GO:0072562]; cytosol [GO:0005829]; endocytic vesicle lumen [GO:0071682]; extracellular exosome [GO:0070062]; extracellular region [GO:0005576]; haptoglobin-hemoglobin complex [GO:0031838]; hemoglobin complex [GO:0005833]	Globin family
302	tubulin beta chain [Tribolium castaneum]	Tribolium castaneum	4	5.134	5.134	5.134	91086701	2	D6WPR3	TcasGA2_TC009035	_	_													microtubule-based process [GO:0007017]	GTPase activity [GO:0003924]; GTP binding [GO:0005525]; structural constituent of cytoskeleton [GO:0005200]	cytoplasm [GO:0005737]; microtubule [GO:0005874]	Tubulin family	Kwon et al., 2015; Hashemitabar et al., 2015)
303	calmodulin-like skin protein [Homo sapiens]	Homo sapiens	4	23.29	23.29	23.29	7673316	2	Q9NZT1	CALML5 CLSP	2385.74	45858.8													epidermis development [GO:0008544]; signal transduction [GO:0007165]	calcium ion binding [GO:0005509]	extracellular exosome [GO:0070062]
304	hypothetical protein [Bradyrhizobium sp. OHSU_III]	Bradyrhizobium sp. OHSU_III	4	6.621	6.621	6.621	737667858	3			9893.28	175239
305	serpin B5 [Rhinopithecus roxellana]	Rhinopithecus roxellana	4	7.467	7.467	7.467	724945799	2		SERPINB5	_	_
306	heat shock protein beta-1 [Rhinopithecus roxellana]	Rhinopithecus roxellana	4	12.68	12.68	12.68	724939244	2			11142.6	116170
307	Chain A, Structure Of Vaspin		3.9	12.56	10.39	4.831	449802700	2	Q8IW75	SERPINA12	_	_													glucose metabolic process [GO:0006006]; negative regulation of endopeptidase activity [GO:0010951]; negative regulation of gluconeogenesis [GO:0045721]; negative regulation of lipid biosynthetic process [GO:0051055]; positive regulation of insulin receptor signaling pathway [GO:0046628]; positive regulation of phosphatidylinositol 3-kinase signaling [GO:0014068]; regulation of cholesterol metabol…	serine-type endopeptidase inhibitor activity [GO:0004867]	extracellular space [GO:0005615]; plasma membrane [GO:0005886]	Serpin family
308	keratin, type II cytoskeletal 1 isoform X1 [Macaca fascicularis]	Macaca fascicularis	3.85	64.44	62.11	56.68	544470012	185			94148.3	555531
309	serum albumin [Callithrix jacchus]	Callithrix jacchus	3.85	27.96	23.36	17.76	296196349	12	F7CSG0	ALB	30353.2	175903													cellular response to starvation [GO:0009267]; hemolysis by symbiont of host erythrocytes [GO:0019836]; maintenance of mitochondrion location [GO:0051659]; negative regulation of apoptotic process [GO:0043066]; retina homeostasis [GO:0001895]; transport [GO:0006810]	DNA binding [GO:0003677]; oxygen binding [GO:0019825]; pyridoxal phosphate binding [GO:0030170]; toxic substance binding [GO:0015643]	blood microparticle [GO:0072562]; cytoplasm [GO:0005737]; extracellular exosome [GO:0070062]; myelin sheath [GO:0043209]; nucleus [GO:0005634]; protein complex [GO:0043234]		Goncalves et al., 2008
310	CD109 antigen isoform X3 [Sus scrofa]	Sus scrofa	3.79	4.469	4.05	3.212	350578421	3			2571.17	48324.2
311	unnamed protein product [Homo sapiens]	Homo sapiens	3.76	38.3	38.3	23.4	29888	2	P05109	S100A8 CAGA CFAG MRP8	11674.7	459998													activation of cysteine-type endopeptidase activity involved in apoptotic process [GO:0006919]; acute inflammatory response [GO:0002526]; astrocyte development [GO:0014002]; autophagy [GO:0006914]; chemokine production [GO:0032602]; chronic inflammatory response [GO:0002544]; cytokine production [GO:0001816]; defense response to bacterium [GO:0042742]; defense response to fungus [GO:0050832]; infl…	arachidonic acid binding [GO:0050544]; calcium ion binding [GO:0005509]; microtubule binding [GO:0008017]; RAGE receptor binding [GO:0050786]; Toll-like receptor 4 binding [GO:0035662]; zinc ion binding [GO:0008270]	cytoskeleton [GO:0005856]; cytosol [GO:0005829]; extracellular exosome [GO:0070062]; extracellular region [GO:0005576]; extracellular space [GO:0005615]; nucleus [GO:0005634]; plasma membrane [GO:0005886]	S-100 family	UniProt
312	reticulocalbin-1 isoform 2 [Sus scrofa]	Sus scrofa	3.64	7.635	7.635	7.635	350580184	2			_	_
313	RecName: Full=Acrosin; AltName: Full=53 kDa fucose-binding protein; Contains: RecName: Full=Acrosin light chain; Contains: RecName: Full=Acrosin heavy chain; Flags: Precursor [Sus scrofa]	Sus sp.	3.53	7.229	7.229	7.229	97535584	2	P08001	ACR	34551.9	330159													acrosome reaction [GO:0007340]; activation of adenylate cyclase activity [GO:0007190]; single fertilization [GO:0007338]	amidase activity [GO:0004040]; drug binding [GO:0008144]; fucose binding [GO:0042806]; mannose binding [GO:0005537]; serine-type endopeptidase activity [GO:0004252]	acrosomal matrix [GO:0043159]; protein complex [GO:0043234]	Peptidase S1 family	UniProt; Puigmulé et al., 2011
314	annexin A2 [Erinaceus europaeus]	Erinaceus europaeus	3.4	23.3	23.3	20.65	617554407	5		ANXA2	3568.35	152144
315	serpin B12 isoform X2 [Pan paniscus]	Pan paniscus	3.36	12.35	10.62	8.642	675786908	3			2276.29	43232.4
316	aspartate aminotransferase, cytoplasmic [Camelus bactrianus]	Camelus dromedarius	3.32	8.717	8.717	6.538	743749229	2		GOT1	20721.8	31064.9
317	GNAS isoform GNASL [Rattus norvegicus]	Rattus norvegicus	3.24	13.45	8.376	8.376	9506737	2	P63095	Gnas Gnas1	21490.3	184111													adenylate cyclase-activating adrenergic receptor signaling pathway [GO:0071880]; adenylate cyclase-activating dopamine receptor signaling pathway [GO:0007191]; adenylate cyclase-activating G-protein coupled receptor signaling pathway [GO:0007189]; calcium ion homeostasis [GO:0055074]; cellular response to catecholamine stimulus [GO:0071870]; cellular response to prostaglandin E stimulus [GO:00713…	alkylglycerophosphoethanolamine phosphodiesterase activity [GO:0047391]; alpha-tubulin binding [GO:0043014]; beta-2 adrenergic receptor binding [GO:0031698]; corticotropin-releasing hormone receptor 1 binding [GO:0051430]; D1 dopamine receptor binding [GO:0031748]; G-protein alpha-subunit binding [GO:0001965]; G-protein beta-subunit binding [GO:0031681]; GTPase activity [GO:0003924]; GTP binding …	cytoplasm [GO:0005737]; cytosol [GO:0005829]; endosome [GO:0005768]; heterotrimeric G-protein complex [GO:0005834]; membrane [GO:0016020]; membrane raft [GO:0045121]; neuronal cell body [GO:0043025]; plasma membrane [GO:0005886]; ruffle [GO:0001726]; vesicle [GO:0031982]	G-alpha family, G(s) subfamily	Congras et al., 2014
318	protein ERGIC-53 [Sus scrofa]	Sus scrofa	3.23	7.529	7.529	7.529	311245256	2		LMAN1	76676.1	855169
319	corticosteroid-binding globulin precursor [Sus scrofa]	Sus scrofa	3.2	10.1	6.897	6.897	55742799	2	Q9GK37	Serpina6 Cbg	_	_													negative regulation of endopeptidase activity [GO:0010951]; transport [GO:0006810]	serine-type endopeptidase inhibitor activity [GO:0004867]; steroid binding [GO:0005496]	extracellular space [GO:0005615]	Serpin family
320	fibronectin isoform X6 [Alligator sinensis]	Alligator sinensis	3.18	25.17	22.09	21.77	557269421	152		FN1	15930.7	51773.7																	Miranda and Tezon, 1992; Fusi and Bronson, 1992; Wennemuth et al., 2001
321	plasminogen precursor [Sus scrofa]	Sus scrofa	3.07	4.079	4.079	3.09	113205806	2	P06867	PLG	3042.48	106814													blood coagulation [GO:0007596]; fibrinolysis [GO:0042730]; tissue remodeling [GO:0048771]	serine-type endopeptidase activity [GO:0004252]	extracellular region [GO:0005576]	Peptidase S1 family, Plasminogen subfamily
322	envelope glycoprotein B [Porcine endogenous retrovirus]	Porcine endogenous retrovirus	3	31.46	24.72	24.72	54112511	2	Q3BD89	env	77111.4	366775													viral life cycle [GO:0019058]	structural molecule activity [GO:0005198]	viral capsid [GO:0019028]; viral envelope [GO:0019031]
323	Chain B, Human Erythrocyte Catalase 3-Amino-1,2,4-Triazole Complex	Homo sapiens	3	10.64	10.64	10.64	7245757	5	P04040	CAT	_	_													aerobic respiration [GO:0009060]; aging [GO:0007568]; cellular oxidant detoxification [GO:0098869]; cellular response to growth factor stimulus [GO:0071363]; cholesterol metabolic process [GO:0008203]; hemoglobin metabolic process [GO:0020027]; hydrogen peroxide catabolic process [GO:0042744]; negative regulation of apoptotic process [GO:0043066]; negative regulation of NF-kappaB transcription fa…	aminoacylase activity [GO:0004046]; antioxidant activity [GO:0016209]; catalase activity [GO:0004096]; enzyme binding [GO:0019899]; heme binding [GO:0020037]; metal ion binding [GO:0046872]; NADP binding [GO:0050661]; oxidoreductase activity, acting on peroxide as acceptor [GO:0016684]; protein homodimerization activity [GO:0042803]; receptor binding [GO:0005102]	cytosol [GO:0005829]; endoplasmic reticulum [GO:0005783]; extracellular exosome [GO:0070062]; extracellular space [GO:0005615]; focal adhesion [GO:0005925]; Golgi apparatus [GO:0005794]; intracellular membrane-bounded organelle [GO:0043231]; lysosome [GO:0005764]; membrane [GO:0016020]; mitochondrial intermembrane space [GO:0005758]; mitochondrion [GO:0005739]; peroxisomal matrix [GO:0005782]; pe…	Catalase family	UniProt
324	complement C4 isoform X1 [Sus scrofa]	Sus scrofa	2.95	4.189	3.068	1.593	545838561	2		C4	4361.9	167434																	UniProt
325	arrestin domain-containing 1 [Sus scrofa]	Sus scrofa	2.95	15.69	8.665	8.665	559148864	2	V5PZU0		8998.92	136774																	Miranda and Tezon, 1992; Fusi and Bronson, 1992; Wennemuth et al., 2001
326	fibronectin isoform 1 [Trichechus manatus latirostris]	Trichechus manatus latirostris	2.91	52.56	46.47	44.97	471375477	403		FN1	25641.2	492992																	Miranda and Tezon, 1992; Fusi and Bronson, 1992; Wennemuth et al., 2001
327	polypeptide N-acetylgalactosaminyltransferase 6 [Vicugna pacos]	Vicugna pacos	2.87	38.75	38.59	37.3	560961217	30		GALNT6	16141.8	920005																	Takasaki et al., 2014; Miyazaki et al., 2003
328	IgGFc-binding protein [Pantholops hodgsonii]	Pantholops hodgsonii	2.87	3.399	2.64	2.343	556735974	5		IGHG	96758.4	7.38201e+06																	Panther
329	keratin, type II cytoskeletal 3-like [Sorex araneus]	Sorex araneus	2.86	15.11	10.99	10.08	505774300	14			507.506	34973
330	immunoglobulin gamma-chain [Sus scrofa]	Sus scrofa	2.8	46.9	46.47	46.04	164507	28		IGH	1178.3	324591																	Panther
331	lactotransferrin [Condylura cristata]	Condylura cristata	2.8	9.613	9.469	8.465	507930847	8		LTF	67975.8	764834																	UniProt; Zumoffen et al., 2015; Kiso et al., 2013
332	protein-glutamine gamma-glutamyltransferase K [Pan troglodytes]	Pan troglodytes	2.8	4.89	4.89	3.79	694955550	2	H2Q827	TGM1	_	_													keratinocyte differentiation [GO:0030216]; peptide cross-linking [GO:0018149]	metal ion binding [GO:0046872]; protein-glutamine gamma-glutamyltransferase activity [GO:0003810]	extracellular exosome [GO:0070062]; intrinsic component of membrane [GO:0031224]
333	RecName: Full=Thyroxine-binding globulin; AltName: Full=Serpin A7; AltName: Full=T4-binding globulin; Flags: Precursor [Sus scrofa]	Sus scrofa	2.78	7.039	7.039	5.097	76789656	2	Q9TT35	SERPINA7 TBG	6161.69	81994													negative regulation of endopeptidase activity [GO:0010951]	serine-type endopeptidase inhibitor activity [GO:0004867]	extracellular space [GO:0005615]	Serpin family
334	SCCA2/SCCA1 fusion protein isoform 1 [Homo sapiens]	Homo sapiens	2.75	34.1	27.95	22.82	33317676	8	Q5K634		10471.2	122693															extracellular space [GO:0005615]	Serpin family
335	keratinocyte proline-rich protein [Homo sapiens]	Homo sapiens	2.71	16.93	10.19	7.254	68563515	3	Q5T749	KPRP C1orf45	8280.37	66787.3															cytoplasm [GO:0005737]; extracellular exosome [GO:0070062]
336	epidermal growth factor receptor kinase substrate 8 [Ochotona princeps]	Ochotona princeps	2.64	6.542	5.741	5.741	504165484	2		EPS8	_	_
337	beta-hexosaminidase subunit alpha [Bubalus bubalis]	Bubalus bubalis	2.63	31.03	29.72	29.35	594065956	18		HEXA	35764.8	253974																	Miranda et al., 2000
338	fibronectin isoform X9 [Cricetulus griseus]	Cricetulus griseus	2.62	47.16	40.55	39.09	625215061	260		FN1	_	_																	Miranda and Tezon, 1992; Fusi and Bronson, 1992; Wennemuth et al., 2001
339	complement component C9 precursor [Sus scrofa]	Sus scrofa	2.6	4.236	4.236	4.236	148233690	2	A0SEG9	C9	_	_													innate immune response [GO:0045087]		membrane attack complex [GO:0005579]		UniProt
340	serotransferrin-like [Erinaceus europaeus]	Erinaceus europaeus	2.56	7.351	7.351	6.486	617561173	14		TF	_	_																	UniProt; Zumoffen et al., 2015; Kiso et al., 2013
341	fibronectin isoform X3 [Tarsius syrichta]	Tarsius syrichta	2.52	53.34	47.69	45.29	640775472	460		FN1	_	_																	Miranda and Tezon, 1992; Fusi and Bronson, 1992; Wennemuth et al., 2001
342	alpha-galactosidase A [Sus scrofa]	Sus scrofa	2.51	7.852	7.852	2.54	295444972	1	D5FGE4	GLA	2390.33	112517													carbohydrate metabolic process [GO:0005975]	hydrolase activity, hydrolyzing O-glycosyl compounds [GO:0004553]		Glycosyl hydrolase 27 family
343	fibronectin isoform X6 [Saimiri boliviensis boliviensis]	Saimiri boliviensis boliviensis	2.45	52.49	47.86	45.52	725562511	388		FN1	179186	1.84508e+06																	Miranda and Tezon, 1992; Fusi and Bronson, 1992; Wennemuth et al., 2001
344	gamma-interferon-inducible-lysosomal thiol reductase precursor [Sus scrofa]	Sus scrofa	2.38	33.33	23.17	15.04	196259974	2	B3SP85	IFI30 GILT	3472.09	32210.5													antigen processing and presentation of exogenous peptide antigen via MHC class I [GO:0042590]; antigen processing and presentation of exogenous peptide antigen via MHC class II [GO:0019886]; negative regulation of fibroblast proliferation [GO:0048147]; protein stabilization [GO:0050821]	oxidoreductase activity, acting on a sulfur group of donors [GO:0016667]	cell junction [GO:0030054]; extracellular region [GO:0005576]; lysosome [GO:0005764]; plasma membrane [GO:0005886]	GILT family
345	N-sulphoglucosamine sulphohydrolase, partial [Galeopterus variegatus]	Galeopterus variegatus	2.37	19.57	17.61	15.87	667288349	5			36073.7	113521																	Tanghe et al., 2004; Song et al., 2007
346	alpha-2-antiplasmin, partial [Sus scrofa]	Sus scrofa	2.37	14.47	14.47	11.25	545891440	3			330.436	4963.05
347	RecName: Full=Dystroglycan; AltName: Full=Dystrophin-associated glycoprotein 1; Contains: RecName: Full=Alpha-dystroglycan; Short=Alpha-DG; Contains: RecName: Full=Beta-dystroglycan; Short=Beta-DG; Flags: Precursor [Sus scrofa]	Sus scrofa	2.37	2.737	2.737	1.824	745755594	1	Q29243	DAG1	43998.6	160401													basement membrane organization [GO:0071711]; branching involved in salivary gland morphogenesis [GO:0060445]; commissural neuron axon guidance [GO:0071679]; cytoskeletal anchoring at plasma membrane [GO:0007016]; epithelial tube branching involved in lung morphogenesis [GO:0060441]; membrane protein ectodomain proteolysis [GO:0006509]; microtubule anchoring [GO:0034453]; modulation by virus of ho…	calcium ion binding [GO:0005509]; structural constituent of muscle [GO:0008307]	basement membrane [GO:0005604]; cell-cell junction [GO:0005911]; cell outer membrane [GO:0009279]; contractile ring [GO:0070938]; cytoplasm [GO:0005737]; cytoskeleton [GO:0005856]; dystroglycan complex [GO:0016011]; extracellular exosome [GO:0070062]; extracellular space [GO:0005615]; filopodium [GO:0030175]; focal adhesion [GO:0005925]; integral component of membrane [GO:0016021]; lamellipodium …		UniProt
348	thioredoxin 1 [Homo sapiens]	Homo sapiens	2.26	22.86	22.86	12.38	9280551	1	P10599	TXN TRDX TRX TRX1	11564.4	204071													activation of protein kinase B activity [GO:0032148]; cell-cell signaling [GO:0007267]; cell proliferation [GO:0008283]; cell redox homeostasis [GO:0045454]; cellular protein metabolic process [GO:0044267]; cellular response to oxidative stress [GO:0034599]; gene expression [GO:0010467]; glycerol ether metabolic process [GO:0006662]; innate immune response [GO:0045087]; movement of cell or subcel…	oxidoreductase activity, acting on a sulfur group of donors, disulfide as acceptor [GO:0016671]; peptide disulfide oxidoreductase activity [GO:0015037]; poly(A) RNA binding [GO:0044822]; protein disulfide oxidoreductase activity [GO:0015035]	cytoplasm [GO:0005737]; cytosol [GO:0005829]; extracellular exosome [GO:0070062]; mitochondrion [GO:0005739]; nucleoplasm [GO:0005654]; nucleus [GO:0005634]	Thioredoxin family	UniProt
349	Chain A, Solution Structure Of Human And Porcine Beta- Microseminoprotein	Homo sapiens	2.24	95.74	95.74	92.55	118138571	38			_	_
350	lactotransferrin [Echinops telfairi]	Echinops telfairi	2.24	15.93	14.08	8.25	507651905	12		LTF	4928.04	545994																	UniProt; Zumoffen et al.,2015; Kiso et al., 2013
351	annexin A1 isoform X2 [Sus scrofa]	Sus scrofa	2.22	15.9	8.382	4.624	545803432	1			1490.75	140495
352	alpha-1,6-mannosyl-glycoprotein 2-beta-N-acetylglucosaminyltransferase [Oryctolagus cuniculus]	Oryctolagus cuniculus	2.22	4.698	4.698	2.908	655864890	1	G1T9H4	MGAT2	3228.14	121227													oligosaccharide biosynthetic process [GO:0009312]; protein N-linked glycosylation via asparagine [GO:0018279]	alpha-1,6-mannosylglycoprotein 2-beta-N-acetylglucosaminyltransferase activity [GO:0008455]	Golgi stack [GO:0005795]; integral component of membrane [GO:0016021]
353	dipeptidyl peptidase II, DPP II, dipeptidyl aminopeptidase II {N-terminal} [swine, seminal plasma, Peptide Partial, 41 aa]	Sus scrofa	2.2	51.22	51.22	36.59	1839536	4	Q9TQQ7		3899.03	35693.9																	UniProt; Hibi et al., 2004; Dicarlantonio and Talbot, 1988
354	fibronectin isoform 4 [Odobenus rosmarus divergens]	Odobenus rosmarus divergens	2.19	56.87	51.48	50.88	472363394	511		FN1	85705.1	214077																	Miranda and Tezon, 1992; Fusi and Bronson, 1992; Wennemuth et al., 2001
355	dipeptidyl peptidase 2 [Orcinus orca]	Orcinus orca	2.19	16.02	11.13	10.94	466083665	7			6267.91	139261																	UniProt; Hibi et al., 2004; Dicarlantonio and Talbot, 1988
356	inhibitor of carbonic anhydrase-like [Orcinus orca]	Orcinus orca	2.18	24.93	22.08	20.09	466054079	43		ICA	4768.13	165413																	Jose et al., 2015; Inaba et al., 2003
357	coagulation factor XII precursor [Sus scrofa]	Sus scrofa	2.18	5.195	5.195	3.571	47523558	1	O97507	F12	2071.39	75356.6													blood coagulation [GO:0007596]; fibrinolysis [GO:0042730]	serine-type endopeptidase activity [GO:0004252]	extracellular space [GO:0005615]	Peptidase S1 family
358	hypoxia up-regulated protein 1 isoform X6 [Sus scrofa]	Sus scrofa	2.15	4.587	3.058	1.937	545848857	1			_	_
359	Keratin, type II cytoskeletal 75 [Pteropus alecto]	Pteropus alecto	2.14	30.01	25.2	22.12	431921656	43	L5L7J3	PAL_GLEAN10005097	_	_														structural molecule activity [GO:0005198]	keratin filament [GO:0045095]	Intermediate filament family
360	keratin, type II cytoskeletal 1 [Cavia porcellus]	Cavia porcellus	2.14	24.47	23.33	23.16	348581121	38			_	_
361	beta-mannosidase, partial [Sus scrofa]	Sus scrofa	2.11	30.69	25.6	21.56	350587928	15		MANBA	_	_																	Tulsiani et al., 1991; Cornwall et al., 1991; Corrales et al., 2002
362	serine protease 40-like [Sus scrofa]	Sus scrofa	2.11	6.039	6.039	3.623	545876538	1		LOC100515176	_	_																	Beek et al., 2015
363	galectin-7, partial [Rhinopithecus roxellana]	Rhinopithecus roxellana	2.1	17.76	17.76	10.28	724934047	1			1191.25	179220
364	lactotransferrin [Ceratotherium simum simum]	Ceratotherium simum simum	2.09	19.49	17.94	15.96	478490594	26		LTF	_	_																	UniProt; Zumoffen et al., 2015; Kiso et al., 2013
365	glycinin [Glycine microphylla]	Glycine microphylla	2.09	4.83	4.83	2.326	90186615	1	Q1WAB8	Gy4	296.815	4462.64														nutrient reservoir activity [GO:0045735]
366	tissue alpha-L-fucosidase [Erinaceus europaeus]	Erinaceus europaeus	2.09	4.06	4.06	2.35	617600644	1			2601.95	630360
367	keratin, type I cytoskeletal 24 isoform X2 [Pteropus alecto]	Pteropus alecto	2.07	10.29	6.408	6.408	586539790	5			_	_
368	fibronectin [Sorex araneus]	Sorex araneus	2.06	19.78	16.88	13.54	505772863	117		FN1	1.39364e+06	2.89193e+06																	Miranda and Tezon, 1992; Fusi and Bronson, 1992; Wennemuth et al., 2001
369	ganglioside GM2 activator isoform 1 [Sus scrofa]	Sus scrofa	2.06	20.73	17.1	17.1	311274101	2	F1S0V6	GM2A	_	_													ganglioside catabolic process [GO:0006689]; learning or memory [GO:0007611]; lipid storage [GO:0019915]; neuromuscular process controlling balance [GO:0050885]; oligosaccharide catabolic process [GO:0009313]	beta-N-acetylhexosaminidase activity [GO:0004563]; enzyme activator activity [GO:0008047]	extracellular exosome [GO:0070062]; mitochondrion [GO:0005739]
370	tetraspanin 1 isoform X1 [Sus scrofa]	Sus scrofa	2.06	8.299	8.299	5.809	545836395	1	F1S3V5	TSPAN1	4631.53	28150.2													cell migration [GO:0016477]; cell proliferation [GO:0008283]; cell surface receptor signaling pathway [GO:0007166]; positive regulation of endocytosis [GO:0045807]; protein stabilization [GO:0050821]		extracellular exosome [GO:0070062]; integral component of plasma membrane [GO:0005887]; perinuclear region of cytoplasm [GO:0048471]	Tetraspanin (TM4SF) family
371	fibronectin isoform X3 [Octodon degus]	Octodon degus	2.05	45.66	40.63	39.57	507626306	358		FN1	_	_																	Miranda and Tezon, 1992; Fusi and Bronson, 1992; Wennemuth et al., 2001
372	trypsin-1 isoform X1 [Pan paniscus]	Pan paniscus	2.05	17.24	11.88	11.11	675759299	3			64055.2	5.10555e+06																	Watthammawut et al., 2015; Beek et al., 2015
373	fibronectin isoform X4 [Mus musculus]	Mus musculus	2.04	42.3	38.99	37.8	568905790	287		FN1	_	_																	Miranda and Tezon, 1992; Fusi and Bronson, 1992; Wennemuth et al., 2001
374	Keratin, type II cytoskeletal 1, partial [Ophiophagus hannah]	Ophiophagus hannah	2.04	12.71	10.57	8.13	565315186	31	V8NYV8	KRT1 L345_07083	5301.2	3.6622e+06														structural molecule activity [GO:0005198]	keratin filament [GO:0045095]	Intermediate filament family
375	lactotransferrin [Chinchilla lanigera]	Chinchilla lanigera	2.04	9.396	8.993	8.188	533137394	9		LTF	2127.11	575439																	UniProt; Zumoffen et al., 2015; Kiso et al., 2013
376	plexin-B2 [Camelus dromedarius]	Camelus dromedarius	2.04	1.602	0.7735	0.7735	744569080	1			5508.36	63192.4
377	EGF-like repeat and discoidin I-like domain-containing protein 3 [Camelus dromedarius]	Camelus dromedarius	2.04	4.792	3.333	3.333	744570218	1		EDIL3	128755	524143
378	complement component C7 precursor [Sus scrofa]	Sus scrofa	2.04	3.084	1.779	1.779	47523630	1	Q9TUQ3	C7	_	_													complement activation, alternative pathway [GO:0006957]; complement activation, classical pathway [GO:0006958]; cytolysis [GO:0019835]		extracellular region [GO:0005576]; membrane attack complex [GO:0005579]	Complement C6/C7/C8/C9 family	UniProt
379	inter-alpha-trypsin inhibitor heavy chain H4-like [Ailuropoda melanoleuca]	Ailuropoda melanoleuca	2.03	5.889	5.889	2.945	301767168	2			33788.8	253025																	Watthammawut et al., 2015; Beek et al., 2015
380	low molecular weight glutenin [Triticum aestivum]	Triticum aestivum	2.03	8.127	5.654	5.654	56480772	1	Q5MFN4		_	_														nutrient reservoir activity [GO:0045735]
381	leucine-rich alpha-2-glycoprotein isoform 1 [Sus scrofa]	Sus scrofa	2.03	6.742	3.933	3.933	311248406	1		LRG1	_	_
382	putative phospholipase B-like 2 [Condylura cristata]	Condylura cristata	2.02	12.22	11.04	11.04	507971587	5		PLBD2	411839	1.09351e+06																	Douard et al., 2012
383	alkaline phosphatase, tissue-nonspecific isozyme [Alligator mississippiensis]	Alligator mississippiensis	2.02	20.42	13.74	12.79	564245267	8		ALPL	_	_																	UniProt; Bucci et al., 2014
384	corneodesmosin precursor [Pan troglodytes]	Pan troglodytes	2.02	10.02	8.129	3.403	90960817	1	Q7YR44	CDSN	_	_													single organismal cell-cell adhesion [GO:0016337]; skin morphogenesis [GO:0043589]	protein homodimerization activity [GO:0042803]	extracellular region [GO:0005576]
385	transforming growth factor beta-2 isoform X2 [Bos taurus]	Bos taurus	2.02	5.442	3.628	3.628	741953770	1		TGFB2	35350.4	306233																	Chabot et al., 2004; Sharkey et al., 2012
386	complement component C8G isoform X1 [Sus scrofa]	Sus scrofa	2.02	9.607	5.677	5.677	545805300	1		C8	_	_																	UniProt
387	IgG heavy chain precursor [Sus scrofa]	Sus scrofa	2.01	32.35	31.93	30.46	441477614	21	L8B0T7	IGHG	_	_																	Panther
388	unnamed protein product [Homo sapiens]	Homo sapiens	2.01	11.85	10.13	8.621	34527460	3			16855.5	55428.2
389	agrin [Sus scrofa]	Sus scrofa	2.01	1.686	1.163	0.6977	545892085	1			0	86706.9
390	Glycinin G1 [Glycine soja]	Glycine soja	2.01	4.637	4.637	4.637	734345446	2	A0A0B2PSZ5	glysoja_019175	4010.84	55469.2														nutrient reservoir activity [GO:0045735]
391	kininogen-1 isoform X4 [Sus scrofa]	Sus scrofa	2.01	8.5	3	3	545865190	1			3628.34	50874
392	LytR family transcriptional regulator [Synechococcus elongatus]	Synechococcus sp. UTEX 2973	2.01	4.748	2.374	2.374	499697072	1	Q31PM8	Synpcc7942_0961	_	_
393	histidine-rich glycoprotein precursor [Sus scrofa]	Sus scrofa	2.01	5.606	5.606	5.606	347582595	2		HRG	2714.43	55313.3
394	pigment epithelium-derived factor precursor [Sus scrofa]	Sus scrofa	2.01	11.38	7.264	7.264	118403912	1	Q0PM28	SERPINF1	240.456	62012.4															extracellular space [GO:0005615]	Serpin family
395	fibronectin isoform X4 [Sus scrofa]	Sus scrofa	2	79.74	78.68	77.58	545875526	973		FN1	2866.52	420702																	Miranda and Tezon, 1992; Fusi and Bronson, 1992; Wennemuth et al., 2001
396	fibronectin isoform X5 [Ursus maritimus]	Ursus maritimus	2	59.82	54.53	53.86	670995645	508		FN1	_	_																	Miranda and Tezon, 1992; Fusi and Bronson, 1992; Wennemuth et al., 2001
397	keratin, type I cytoskeletal 14 isoform X1 [Jaculus jaculus]	Jaculus jaculus	2	63.19	54.47	51.06	507542929	103			_	_
398	keratin, type II cytoskeletal 6B [Trichechus manatus latirostris]	Trichechus manatus latirostris	2	36.02	31.14	31.14	471413753	73			3133.61	82636.1
399	alpha-1-antitrypsin precursor [Sus scrofa]	Sus scrofa	2	58.43	56.77	56.77	47523844	20	P50447	SERPINA1 PI	_	_													negative regulation of endopeptidase activity [GO:0010951]	serine-type endopeptidase inhibitor activity [GO:0004867]	extracellular space [GO:0005615]	Serpin family	Watthammawut et al., 2015; Beek et al., 2015
400	Keratin, type II cytoskeletal 1b [Cricetulus griseus]	Cricetulus griseus	2	22.63	18.44	18.32	344257799	38	G3IKI6	I79_024389	8691.53	117157														structural molecule activity [GO:0005198]	keratin filament [GO:0045095]	Intermediate filament family
401	IgG heavy chain precursor [Sus scrofa]	Sus scrofa	2	39.87	35.65	34.6	441477605	18	L8B0V6	IGHG	1379.23	189015																	Panther
402	beta-galactosidase [Transcriptional reporter pASE222]	Transcriptional reporter pASE222	2	21.09	18.46	15.63	410110451	13		GLB	_	_																	Suryavathi et al., 2015; Corrales et al., 2002; Dungdung and Majumder, 2003
403	keratin, type II cytoskeletal 4 [Physeter catodon]	Physeter catodon	2	21.92	19.23	16.73	593740666	13			609.518	29230.8
404	keratin, type I cytoskeletal 19 [Cricetulus griseus]	Cricetulus griseus	2	11.69	9.307	8.066	537142315	15			_	_
405	keratin, type I cytoskeletal 42 [Octodon degus]	Octodon degus	2	19.12	19.12	14.07	507655213	12			2590.85	61324.8
406	alkaline phosphatase [Sus scrofa]	Sus scrofa	2	47.22	47.22	44.44	24935337	34	Q8HYZ5	ALPL	1158.51	210648														phosphatase activity [GO:0016791]		Alkaline phosphatase family	UniProt; Bucci et al., 2014
407	N-acetylglucosamine-6-sulfatase [Sus scrofa]	Sus scrofa	2	29.27	29.27	27.91	545826391	7		GNS	101132	153843																	Cardona-Maya and Cadavid, 2005; Zitta et al., 2004
408	tubulin alpha-1D chain isoform X3 [Callorhinchus milii]	Callorhinchus milii	2	25.39	25.39	25.39	632982724	7			_	_																	Kwon et al., 2015; Hashemitabar et al., 2015)
409	hypothetical protein BRAFLDRAFT_58397 [Branchiostoma floridae]	Branchiostoma floridae	2	21.73	21.73	21.73	260804101	6	C3Z395	BRAFLDRAFT_58397	9806.6	260212													microtubule-based process [GO:0007017]	GTPase activity [GO:0003924]; GTP binding [GO:0005525]; structural constituent of cytoskeleton [GO:0005200]	cytoplasm [GO:0005737]; microtubule [GO:0005874]	Tubulin family
410	serum albumin [Camelus ferus]	Camelus ferus	2	10.73	10.27	7.818	528758588	12	S9WI87	ALB	374.186	6464.99													transport [GO:0006810]		extracellular space [GO:0005615]		Goncalves et al., 2008
411	mucin-5B [Lipotes vexillifer]	Lipotes vexillifer	2	1.962	1.786	1.786	602711645	5			42031.2	331975																	Intasqui et al., 2015
412	polypeptide N-acetylgalactosaminyltransferase 3 [Latimeria chalumnae]	Latimeria chalumnae	2	10.97	8.838	8.838	557002823	7			3248.01	169676																	Takasaki et al., 2014; Miyazaki et al., 2003
413	lysosomal protective protein isoform X2 [Lipotes vexillifer]	Lipotes vexillifer	2	11.51	10.04	10.04	602732605	4			_	_
414	dipeptidyl peptidase 2 isoform X1 [Balaenoptera acutorostrata scammoni]	Balaenoptera acutorostrata scammoni	2	10.35	8.984	8.789	594669616	5			_	_																	UniProt; Hibi et al., 2004; Dicarlantonio and Talbot, 1988
415	inhibitor of carbonic anhydrase [Octodon degus]	Octodon degus	2	12.59	11.68	10.47	507620880	9		ICA	_	_																	Jose et al., 2015; Inaba et al., 2003
416	Ig heavy chain variable VDJ region - pig (fragment)	Sus scrofa	2	23.23	23.23	20	2136539	4		IGH	29157.6	99974.4																	Panther
417	laminin subunit alpha-5 [Oryctolagus cuniculus]	Oryctolagus cuniculus	2	1.892	1.513	1.513	655902451	4		LAMA5	2323.36	600384																	Ooba et al., 2008
418	dipeptidyl peptidase 2 isoform 1 [Canis lupus familiaris]	Canis lupus familiaris	2	5	5	5	545512527	7			_	_																	UniProt; Hibi et al., 2004; Dicarlantonio and Talbot, 1988
419	Ig heavy chain variable VDJ region - pig (fragment)	Sus scrofa	2	25.36	25.36	21.74	2136545	5		IGH	19970.7	113990																	Panther
420	heat shockprotein A [Trichinella spiralis]	Trichinella spiralis	2	4.586	4.088	4.088	339244925	3	E5SFR7	Tsp_06317	10753.7	250350													carbohydrate metabolic process [GO:0005975]; malate metabolic process [GO:0006108]; translation [GO:0006412]	ATP binding [GO:0005524]; malate dehydrogenase activity [GO:0016615]; oxidoreductase activity, acting on the CH-OH group of donors, NAD or NADP as acceptor [GO:0016616]; structural constituent of ribosome [GO:0003735]	ribosome [GO:0005840]	Heat shock protein 70 family
421	quiescent cell proline dipeptidase precursor [Mus musculus]	Mus musculus	2	3.755	3.755	3.755	9858825	2	Q9ET22	Dpp7 Dpp2 Qpp	49807.8	285897													proteolysis [GO:0006508]	dipeptidyl-peptidase activity [GO:0008239]; serine-type carboxypeptidase activity [GO:0004185]	cytoplasmic, membrane-bounded vesicle [GO:0016023]; cytosol [GO:0005829]; extracellular exosome [GO:0070062]; Golgi apparatus [GO:0005794]; intracellular membrane-bounded organelle [GO:0043231]; lysosome [GO:0005764]; vesicle [GO:0031982]	Peptidase S28 family
422	sphingomyelin phosphodiesterase isoform X1 [Leptonychotes weddellii]	Leptonychotes weddellii	2	5.28	5.28	3.52	585192661	2			_	_																	Cross, 2000; Otala et al., 2005
423	complement factor H-like [Tursiops truncatus]	Tursiops truncatus	2	5.825	2.265	2.265	470633042	6			_	_																	Sakave et al., 2010
424	legumain [Panthera tigris altaica]	Panthera tigris altaica	2	15.24	12.7	12.7	591338944	4			_	_
425	trypsin 10 precursor [Mus musculus]	Mus musculus	2	17.48	15.04	15.04	84781771	6	Q792Z1	Try10 Tcrb-V20 trypsinogen mCG_140784	_	_													digestion [GO:0007586]; proteolysis [GO:0006508]	serine-type endopeptidase activity [GO:0004252]	blood microparticle [GO:0072562]; extracellular exosome [GO:0070062]; extracellular space [GO:0005615]		Watthammawut et al., 2015; Beek et al., 2015
426	immunoglobulin heavy chain variable region [Homo sapiens]	Homo sapiens	2	19.2	19.2	15.2	9968374	3		IGH	_	_																	Panther
427	alpha-2-antiplasmin isoform X2 [Pteropus alecto]	Pteropus alecto	2	3.052	3.052	3.052	586540604	2			17023.5	87618.4
428	cytosol aminopeptidase [Sus scrofa]	Sus scrofa	2	18.55	18.55	18.55	545844155	2			3370.38	13782.5
429	alpha-1-antitrypsin-like [Sus scrofa]	Sus scrofa	2	4.762	4.762	4.762	545843002	2			126.768	41166.7																	Watthammawut et al., 2015; Beek et al., 2015
430	laminin subunit alpha-5 [Mustela putorius furo]	Mustela putorius furo	2	0.7296	0.7296	0.7296	511934176	2		LAMA5	8994.05	82550.5																	Ooba et al., 2008
431	immunoglobulin VDJ region, partial [Sus scrofa]	Sus scrofa	2	30.34	24.83	21.38	1022947	2		IGH	6649.49	22455.4																	Panther
432	glyceraldehyde-3-phosphate dehydrogenase [Chryseobacterium taiwanense]	Chryseobacterium taiwanense	2	13.17	9.281	9.281	746321251	2	A0A0B4D3E0	RM51_08935	_	_													glucose metabolic process [GO:0006006]	NAD binding [GO:0051287]; NADP binding [GO:0050661]; oxidoreductase activity, acting on the aldehyde or oxo group of donors, NAD or NADP as acceptor [GO:0016620]		Glyceraldehyde-3-phosphate dehydrogenase family
433	melanotransferrin-like [Astyanax mexicanus]	Astyanax mexicanus	2	3.022	2.885	2.885	597768984	2	W5KTP2		3661.56	55239.7													ion transport [GO:0006811]; iron ion homeostasis [GO:0055072]	metal ion binding [GO:0046872]	extracellular space [GO:0005615]	Transferrin family
434	serpin B13 [Saimiri boliviensis boliviensis]	Saimiri boliviensis boliviensis	2	6.88	5.897	5.897	725563476	2		SERPIN	7944.31	43077.6
435	beta-galactosidase-like [Sus scrofa]	Sus scrofa	2	15.79	15.79	7.519	545894159	1		GLB	1015.1	91840.3																	Suryavathi et al., 2015; Corrales et al., 2002; Dungdung and Majumder, 2003
436	protein phosphatase 1L [Balaenoptera acutorostrata scammoni]	Balaenoptera acutorostrata scammoni	2	4.945	4.945	3.571	594678796	1			2133.86	45931.9																	Dudiki et al., 2015
437	cathepsin L1-like [Leptonychotes weddellii]	Leptonychotes weddellii	2	22.16	11.08	7.784	585184911	2		CTSL CTSL1	4024.49	77150.5																	UniProt; Okamura et al., 1995; Song et al., 2010
438	ceruloplasmin-like isoform X1 [Monodelphis domestica]	Monodelphis domestica	2	2.271	2.271	2.271	612047672	2		CP	724.615	109258																	Panther
439	beta-galactosidase-1-like protein 2-like [Pantholops hodgsonii]	Pantholops hodgsonii	2	2.089	2.089	1.044	556774869	1		GLB1L2	117540	897483																	Suryavathi et al., 2015; Corrales et al., 2002; Dungdung and Majumder, 2003
440	scFV antibody, partial [synthetic construct]		2	16.47	5.221	5.221	397001573	1			3130.49	64035.9
441	growth arrest-specific protein 6 [Ictidomys tridecemlineatus]	Ictidomys tridecemlineatus	2	2.475	2.475	1.733	532062608	1			2091.69	58422.7
442	heat shock protein 90 beta [Paralichthys olivaceus]	Paralichthys olivaceus	2	2.893	2.066	2.066	37787287	1	Q6K045		2924.09	58634.5													protein folding [GO:0006457]; response to estrogen [GO:0043627]; response to stress [GO:0006950]	ATP binding [GO:0005524]	cytoplasm [GO:0005737]; nucleus [GO:0005634]
443	cationic trypsin-3-like [Ictidomys tridecemlineatus]	Ictidomys tridecemlineatus	2	11.74	11.74	11.74	532115101	2	I3NFU5		_	_														serine-type endopeptidase activity [GO:0004252]			Watthammawut et al., 2015; Beek et al., 2015
444	hypothetical protein [Spirochaeta bajacaliforniensis]	Spirochaeta bajacaliforniensis	2	4.286	4.286	4.286	522100748	1			2.1243e+06	6.89817e+06
445	hypothetical protein [Bacillus aurantiacus]	Bacillus aurantiacus	2	4.624	4.624	4.624	651970603	1			_	_
446	TM2 domain-containing protein 1 [Python bivittatus]	Python bivittatus	2	5.81	5.81	3.67	602662525	1			_	_
447	Toll-like receptor 2 [Sus scrofa]	Sus scrofa	2	4.459	2.548	2.548	60417647	1	Q5DX20	TLR2	1146.33	20554.4													inflammatory response [GO:0006954]; innate immune response [GO:0045087]; MyD88-dependent toll-like receptor signaling pathway [GO:0002755]; positive regulation of inflammatory response [GO:0050729]; regulation of cytokine secretion [GO:0050707]; response to molecule of bacterial origin [GO:0002237]; toll-like receptor 2 signaling pathway [GO:0034134]	transmembrane signaling receptor activity [GO:0004888]	integral component of membrane [GO:0016021]	Toll-like receptor family	UniProt
448	melanotransferrin [Chrysochloris asiatica]	Chrysochloris asiatica	2	1.759	1.759	1.759	586477937	1			181669	560675
449	deleted in malignant brain tumors 1 protein isoform X3 [Canis lupus familiaris]	Canis lupus familiaris	2	5.757	2.084	2.084	545548198	1			3927.95	20048.6
450	angiotensinogen [Microtus ochrogaster]	Microtus ochrogaster	2	5.241	3.354	3.354	532003374	1		AGT	447.446	15720.6
451	REVERSED conserved hypothetical protein [Neospora caninum Liverpool]	Neospora caninum Liverpool	2	0.1624	0.1282	0.06836	401413200	1	F0VQM4	NCLIV_064470	2717.74	25285.3
452	epidermal growth factor receptor precursor [Ovis aries]	Ovis aries	2	31.33	19.28	19.28	77744636	1	Q30DU1	EGFR	5642.97	26934.5
453	transcriptional regulator [Vibrio pacinii]	Vibrio pacinii	2	3.846	2.564	2.564	740340914	1			_	_
454	hypothetical protein Tcan_03104 [Toxocara canis]	Toxocara canis	2	1.869	1.068	1.068	734544661	1	A0A0B2UW14	Tcan_03104	_	_
455	mammalian cell entry protein [Pseudomonas syringae]	Pseudomonas syringae pv. syringae	2	2.166	1.264	1.264	695735394	1			_	_
456	cyanate hydratase [Pseudomonas rhizosphaerae]	Pseudomonas rhizosphaerae	2	14.19	11.61	11.61	692343777	1	A0A089YM00	cynS LT40_08275	_	_													cyanate metabolic process [GO:0009439]	cyanate hydratase activity [GO:0008824]; DNA binding [GO:0003677]		Cyanase family
457	alpha-(1,6)-fucosyltransferase isoform X1 [Rattus norvegicus]	Rattus norvegicus	2	3.13	2.087	2.087	672056710	1	D4IGX4	Fut8 fut8 rCG_62185	3997	76809.5													cell migration [GO:0016477]; GDP-L-fucose metabolic process [GO:0046368]; integrin-mediated signaling pathway [GO:0007229]; N-glycan processing [GO:0006491]; protein glycosylation in Golgi [GO:0033578]; receptor metabolic process [GO:0043112]; regulation of cellular response to oxidative stress [GO:1900407]; regulation of gene expression [GO:0010468]; respiratory gaseous exchange [GO:0007585]; tr…	glycoprotein 6-alpha-L-fucosyltransferase activity [GO:0008424]	extracellular exosome [GO:0070062]; Golgi cisterna membrane [GO:0032580]; integral component of membrane [GO:0016021]
458	immunoglobulin light chain variable region, partial [Homo sapiens]	Homo sapiens	2	19.27	19.27	14.68	662565006	1		IGH	21994.5	86655.1																	Panther
459	hypothetical protein PHAVU_003G258000g [Phaseolus vulgaris]	Phaseolus vulgaris	2	1.432	1.432	1.432	593786107	2	V7CFF7	PHAVU_003G258000g	_	_														methyltransferase activity [GO:0008168]	integral component of membrane [GO:0016021]
460	alpha-L-iduronidase isoform X4 [Tupaia chinensis]	Tupaia chinensis	2	4.6	3.578	3.578	562828680	1			13507.6	129094
461	serpin peptidase inhibitor, clade B (ovalbumin), member 1 isoform X2 [Sus scrofa]	Sus scrofa	2	8.661	3.412	3.412	545837033	1		SERPIN	14522.4	141250
462	DNA-binding protein [Burkholderia sp. Ch1-1]	Burkholderia sp. Ch1-1	2	2.395	1.597	1.597	494318311	1	I2IVD1	BCh11DRAFT_02489	_	_													transcription, DNA-templated [GO:0006351]	DNA binding [GO:0003677]; pyridoxal phosphate binding [GO:0030170]; transaminase activity [GO:0008483]; transcription factor activity, sequence-specific DNA binding [GO:0003700]
463	receptor-type tyrosine-protein phosphatase F precursor [Rattus norvegicus]	Rattus norvegicus	2	0.7903	0.7903	0.7903	9507013	1	Q64604	Ptprf Lar	40428.1	203394													cell migration [GO:0016477]; homophilic cell adhesion via plasma membrane adhesion molecules [GO:0007156]; negative regulation of cell projection organization [GO:0031345]; negative regulation of cell proliferation [GO:0008285]; negative regulation of cytokine-mediated signaling pathway [GO:0001960]; negative regulation of epidermal growth factor receptor signaling pathway [GO:0042059]; negative …	heparin binding [GO:0008201]; insulin receptor binding [GO:0005158]; phosphate ion binding [GO:0042301]; protein tyrosine phosphatase activity [GO:0004725]; receptor tyrosine kinase binding [GO:0030971]; transmembrane receptor protein tyrosine phosphatase activity [GO:0005001]	endosome [GO:0005768]; excitatory synapse [GO:0060076]; growth cone [GO:0030426]; integral component of membrane [GO:0016021]; intracellular membrane-bounded organelle [GO:0043231]; membrane [GO:0016020]; neuronal cell body [GO:0043025]; neuron projection [GO:0043005]; plasma membrane [GO:0005886]	Protein-tyrosine phosphatase family, Receptor class 2A subfamily
464	ribonuclease 4 precursor [Bos taurus]	Bos taurus	2	11.56	11.56	11.56	95006989	1	Q58DP6	RNASE4	_	_														endonuclease activity [GO:0004519]; nucleic acid binding [GO:0003676]	extracellular exosome [GO:0070062]	Pancreatic ribonuclease family
465	gamma-gliadin [Triticum aestivum]	Triticum aestivum	2	19.84	19.84	19.84	90820083	1	Q1W676		1157.35	32719.5														nutrient reservoir activity [GO:0045735]
466	unnamed protein product [Macaca fascicularis]	Macaca fascicularis	2	4.317	4.317	4.317	90080606	1	I7GIE8		63852.2	387974													glycolytic process [GO:0006096]	ATP binding [GO:0005524]; phosphoglycerate kinase activity [GO:0004618]		Phosphoglycerate kinase family
467	glycosyltransferase 8 domain-containing protein 1 [Homo sapiens]	Homo sapiens	2	2.695	2.695	2.695	8923855	1	Q68CQ7	GLT8D1 GALA4A AD-017 MSTP137 UNQ572/PRO1134	25275.2	107847													polysaccharide biosynthetic process [GO:0000271]	transferase activity, transferring glycosyl groups [GO:0016757]	Golgi apparatus [GO:0005794]; integral component of membrane [GO:0016021]; membrane [GO:0016020]	Glycosyltransferase 8 family
468	beta-lactoglobulin precursor [Bos taurus]	Bos taurus	2	7.865	7.865	7.865	87196497	1	P02754	LGB	2804.1	68626.5													transport [GO:0006810]	retinol binding [GO:0019841]	extracellular region [GO:0005576]	Calycin superfamily, Lipocalin family
469	45 kDa calcium-binding protein precursor [Bos taurus]	Bos taurus	2	5.915	5.915	5.915	78369298	1	Q3ZBZ1	SDF4 CAB45	2063.46	175117														calcium ion binding [GO:0005509]	Golgi lumen [GO:0005796]	CREC family
470	neutral and basic amino acid transport protein rBAT isoform X2 [Camelus dromedarius]	Camelus dromedarius	2	2.644	2.644	2.644	744615338	1			682.558	11304.1
471	programmed cell death 6-interacting protein [Camelus dromedarius]	Camelus dromedarius	2	1.952	1.952	1.952	744570378	1			197.579	16082.6
472	metalloproteinase inhibitor 1 [Camelus bactrianus]	Camelus bactrianus	2	4.706	4.706	4.706	743743631	1			_	_
473	CD82 antigen [Camelus bactrianus]	Camelus bactrianus	2	5.556	5.556	5.556	743737175	1			_	_
474	serpin B7-like isoform X2 [Camelus bactrianus]	Camelus dromedarius	2	2.755	2.755	2.755	743730845	1		SERPIN	4306.72	237278
475	transcriptional regulator HU subunit alpha [Pseudomonas alkylphenolia]	Pseudomonas alkylphenolia	2	23.33	23.33	23.33	740827756	1	A0A077FBG1	PSAKL28_35650	_	_													chromosome condensation [GO:0030261]	DNA binding [GO:0003677]		Bacterial histone-like protein family
476	6-carboxyhexanoate--CoA ligase [Thermus sp. YIM 77409]	Thermus sp. YIM 77409	2	1.44	1.44	1.44	740213360	1			4.06228e+06	1.00157e+07
477	RNA polymerase sigma factor [Ralstonia sp. PBA]	Ralstonia sp. PBA	2	2.614	2.614	2.614	739164909	1			6977.15	253936
478	D-glucuronyl C5-epimerase [Haliaeetus leucocephalus]	Haliaeetus leucocephalus	2	2.31	2.31	2.31	729747877	1		GLCE	716.735	71769.1
479	hypothetical protein [Clostridium sp. KNHs205]	Clostridium sp. KNHs205	2	3.578	3.578	3.578	697196991	1			227486	1.36116e+06
480	hypothetical protein ACRE_064060 [Acremonium chrysogenum ATCC 11550]	Acremonium chrysogenum ATCC 11550	2	0.9132	0.9132	0.9132	672792242	1	A0A086T0H6	ACRE_064060	_	_
481	sugar ABC transporter ATP-binding protein [Cronobacter sp. 1383]	Cronobacter sp. 1383	2	1.581	1.581	1.581	671536997	1			_	_
482	unnamed protein product [Triticum aestivum]	Triticum aestivum	2	7.237	7.237	7.237	669027851	1	A0A077RSX3	TRAES_3BF068600020CFD_c1	_	_														serine-type endopeptidase inhibitor activity [GO:0004867]	extracellular space [GO:0005615]
483	neutral alpha-glucosidase AB [Galeopterus variegatus]	Galeopterus variegatus	2	2.225	2.225	2.225	667273566	1			4063.39	418288
484	RecName: Full=Transcobalamin-1; Short=TC-1; AltName: Full=Cobalophilin; AltName: Full=Haptocorrin; AltName: Full=Protein R; AltName: Full=Transcobalamin I; Short=TC I; Short=TCI; Flags: Precursor [Sus scrofa]	Sus scrofa	2	3.597	3.597	3.597	657193246	1	P17630	TCN1	196.418	1938.66													cobalamin transport [GO:0015889]; cobalt ion transport [GO:0006824]	cobalamin binding [GO:0031419]	extracellular region [GO:0005576]	Eukaryotic cobalamin transport proteins family
485	UDP-GlcNAc:betaGal beta-1,3-N-acetylglucosaminyltransferase 2 [Lipotes vexillifer]	Lipotes vexillifer	2	2.015	2.015	2.015	602707847	1			1219.98	37471.5
486	endoplasmic reticulum resident protein 44 [Lipotes vexillifer]	Lipotes vexillifer	2	4.433	4.433	4.433	602699393	1			13642.6	83416.5
487	G-protein coupled receptor family C group 5 member C isoform X1 [Lipotes vexillifer]	Lipotes vexillifer	2	2.941	2.941	2.941	602684386	1			_	_
488	sulfatase-modifying factor 1, partial [Lipotes vexillifer]	Lipotes vexillifer	2	5.015	5.015	5.015	602680654	1		SUMF1	953.805	94327.1
489	hypothetical protein HMPREF1588_04162 [Escherichia coli 110957]	Escherichia coli 908658	2	4.624	4.624	4.624	553339548	1	U9XYM7	HMPREF1588_04162	8473.99	51310.7
490	protein unc-93 homolog A-like, partial [Sus scrofa]	Sus scrofa	2	2.748	2.748	2.748	545894051	1			_	_
491	serine protease 55 isoform X1 [Sus scrofa]	Sus scrofa	2	4.893	4.893	4.893	545868232	1			_	_																	Beek et al., 2015
492	carcinoembryonic antigen-related cell adhesion molecule 1, partial [Sus scrofa]	Sus scrofa	2	3.65	3.65	3.65	545831159	1			13369.4	119612
493	copine-3 isoform X2 [Sus scrofa]	Sus scrofa	2	4.315	4.315	4.315	545821109	1	F1RXD5	CPNE3	967.967	73691.5													cellular response to calcium ion [GO:0071277]; cellular response to growth factor stimulus [GO:0071363]; ERBB2 signaling pathway [GO:0038128]; positive regulation of cell migration [GO:0030335]	poly(A) RNA binding [GO:0044822]; protein serine/threonine kinase activity [GO:0004674]	cytosol [GO:0005829]; extracellular exosome [GO:0070062]; focal adhesion [GO:0005925]; nucleus [GO:0005634]
494	N-acetylglucosamine-1-phosphotransferase subunit gamma isoform X3 [Sus scrofa]	Sus scrofa	2	7.051	7.051	7.051	545815460	1			8044.7	88593																	Cardona-Maya and Cadavid, 2005; Zitta et al., 2004
495	kunitz-type protease inhibitor 4-like protein [Camelus ferus]	Camelus ferus	2	7.752	7.752	7.752	528759091	1	S9Y420	CB1_001010001	_	_														peptidase activity [GO:0008233]; serine-type endopeptidase inhibitor activity [GO:0004867]
496	cystatin-C [Jaculus jaculus]	Jaculus jaculus	2	6.19	6.19	6.19	507570339	1			2361.72	52056.7
497	transposase [Bradyrhizobium sp. WSM471]	Bradyrhizobium sp. WSM471	2	2.607	2.607	2.607	494879776	1	H5YB43	Bra471DRAFT_01524 Bra471DRAFT_06416	_	_
498	Cobalt-containing nitrile hydratase subunit alpha [Rhodococcus sp. EsD8]	Rhodococcus sp. EsD8	2	6.404	6.404	6.404	493997872	1	N1M888	EBESD8_36320	3514.61	46547.1													nitrogen compound metabolic process [GO:0006807]	indole-3-acetonitrile nitrile hydratase activity [GO:0080109]; transition metal ion binding [GO:0046914]
499	zinc transporter ZitB [Prevotella disiens]	Prevotella disiens DNF00882	2	3.774	3.774	3.774	490491089	1	A0A096ATC3	HMPREF0654_02945	_	_														cation transmembrane transporter activity [GO:0008324]	integral component of membrane [GO:0016021]
500	hypothetical protein G210_4779 [Candida maltosa Xu316]	Candida maltosa Xu316	2	1.61	1.61	1.61	459372833	1	M3IUC1	G210_4779	_	_
501	interleukin-31 receptor subunit alpha [Otolemur garnettii]	Otolemur garnettii	2	1.013	1.013	1.013	395818973	1			7231.68	730132
502	hypothetical protein DAPPUDRAFT_337607 [Daphnia pulex]	Daphnia pulex	2	5.576	5.576	5.576	321449689	1	E9I1W2	DAPPUDRAFT_337607	113096	4.28713e+06													7-methylguanosine mRNA capping [GO:0006370]	mRNA guanylyltransferase activity [GO:0004484]
503	polypeptide N-acetylgalactosaminyltransferase 11 isoform X1 [Sus scrofa]	Sus scrofa	2	4.112	4.112	4.112	311275138	1	F1SSN4	GALNT11	_	_													protein O-linked glycosylation via threonine [GO:0018243]	carbohydrate binding [GO:0030246]; polypeptide N-acetylgalactosaminyltransferase activity [GO:0004653]	Golgi membrane [GO:0000139]; integral component of membrane [GO:0016021]	Glycosyltransferase 2 family, GalNAc-T subfamily	Takasaki et al., 2014; Miyazaki et al., 2003
504	Chain I, The Crystal Structures Of The Complexes Between Bovine Beta- Trypsin And Ten P1 Variants Of Bpti		1.94	58.62	22.41	22.41	7546597	2	P00974		4863.98	46765.6													negative regulation of platelet aggregation [GO:0090331]; negative regulation of thrombin receptor signaling pathway [GO:0070495]	potassium channel inhibitor activity [GO:0019870]; serine-type endopeptidase inhibitor activity [GO:0004867]	extracellular region [GO:0005576]
505	aprotinin analog		1.92	32.76	22.41	22.41	360749	1			_	_
506	keratin, type II cytoskeletal 2 epidermal [Nannospalax galili]	Nannospalax galili	1.91	13.41	13.41	11.49	674062803	27			_	_
507	serine protease inhibitor Kazal-type 2 [Sus scrofa]	Sus scrofa	1.89	50.59	50.59	40	311262208	2	F1RTV8	SPINK2	540.632	1.03455e+06													fertilization [GO:0009566]; male germ cell proliferation [GO:0002176]; negative regulation of serine-type endopeptidase activity [GO:1900004]; positive regulation of apoptotic process [GO:0043065]; regulation of acrosome reaction [GO:0060046]; seminiferous tubule development [GO:0072520]; spermatid development [GO:0007286]	serine-type endopeptidase inhibitor activity [GO:0004867]	acrosomal vesicle [GO:0001669]; extracellular space [GO:0005615]; neuron projection [GO:0043005]		UniProt; Beek et al., 2015
508	hypothetical protein, partial [Actinokineospora enzanensis]	Actinokineospora enzanensis	1.89	3.137	3.137	3.137	703342982	1			2365.67	16782.3
509	keratin, type I cytoskeletal 19 [Colius striatus]	Colius striatus	1.87	20.29	16.95	15.51	706134896	12			16000.9	62266.2
510	vitamin K-dependent protein S-like [Sus scrofa]	Sus scrofa	1.85	39.22	39.22	39.22	545866714	5			_	_																	Shirakawa et al., 2006; Takumi et al., 2011
511	anionic trypsin-1 precursor [Rattus norvegicus]	Rattus norvegicus	1.8	15.04	12.6	12.6	6981420	10	P00762	Prss1 Try1	_	_													digestion [GO:0007586]; proteolysis [GO:0006508]; response to caffeine [GO:0031000]; response to nicotine [GO:0035094]; response to nutrient [GO:0007584]; response to organic substance [GO:0010033]	metal ion binding [GO:0046872]; serine-type endopeptidase activity [GO:0004252]	extracellular space [GO:0005615]	Peptidase S1 family	Watthammawut et al., 2015; Beek et al., 2015
512	papilin [Sus scrofa]	Sus scrofa	1.77	1.876	1.876	1.876	350587056	2			1801.71	270223
513	serum albumin-like [Peromyscus maniculatus bairdii]	Peromyscus maniculatus bairdii	1.73	16.12	14.47	10.2	589962045	15		ALB	_	_																	Goncalves et al., 2008
514	unnamed protein product [Macaca fascicularis]	Macaca fascicularis	1.72	13.08	13.08	13.08	90075284	1	I7GJN7		657.375	83310.6
515	preprobeta-defensin 108-like [Sus scrofa]	Sus scrofa	1.7	23.29	23.29	23.29	95147682	1	Q2VBJ8	LOC692190	_	_													defense response to bacterium [GO:0042742]		extracellular region [GO:0005576]	Beta-defensin family
516	hypothetical protein MYCFIDRAFT_215421 [Pseudocercospora fijiensis CIRAD86]	Pseudocercospora fijiensis CIRAD86	1.7	2.755	2.755	2.755	631385694	1	M2YV58	MYCFIDRAFT_215421	3459.67	106918
517	REVERSED MULTISPECIES: 5-oxoprolinase [Methylobacterium]	Methylobacterium sp. 4-46	1.68	1.46	1.46	1.46	501292612	1	B0UAR0	M446_4696	_	_														5-oxoprolinase (ATP-hydrolyzing) activity [GO:0017168]
518	Chain A, Crystal Structure Of The Seca Protein Translocation Atpase From Mycobacterium Tuberculosis Complex With Adpbs		1.68	1.518	1.518	1.518	28948916	2	P9WGP5	secA1 Rv3240c MTCY20B11.15c	_	_													evasion or tolerance by symbiont of host-produced reactive oxygen species [GO:0052059]; growth [GO:0040007]; interaction with host [GO:0051701]; intracellular protein transmembrane transport [GO:0065002]; protein import [GO:0017038]; protein targeting [GO:0006605]; protein transport by the Sec complex [GO:0043952]; response to host immune response [GO:0052572]	ATPase activity [GO:0016887]; ATP binding [GO:0005524]	cell envelope Sec protein transport complex [GO:0031522]; cell wall [GO:0005618]; cytosol [GO:0005829]; extracellular region [GO:0005576]; plasma membrane [GO:0005886]	SecA family	UniProt
519	IgGFc-binding protein [Echinops telfairi]	Echinops telfairi	1.66	1.635	1.101	1.101	507680836	3		IGHG	299520	5.22907e+06																	Panther
520	REVERSED membrane protein [Pseudomonas fluorescens]	Pseudomonas fluorescens	1.66	2.139	2.139	2.139	742820234	1	A0A0J6HD19	TU81_13185	_	_															integral component of membrane [GO:0016021]
521	keratin, type I cytoskeletal 10-like [Cavia porcellus]	Cavia porcellus	1.64	31.1	29.48	27.12	514455648	60			_	_
522	REVERSED dehydratase [Streptomyces sp. NRRL S-340]	Streptomyces sp. NRRL S-340	1.64	5.921	5.921	5.921	740009150	1			_	_
523	Pc21g16370 [Penicillium rubens Wisconsin 54-1255]	Penicillium rubens Wisconsin 54-1255	1.64	1.848	1.848	1.848	255955783	1	B6HKZ5	Pc21g16370 PCH_Pc21g16370	90805.4	238791
524	cathepsin Z [Bison bison bison]	Bison bison bison	1.59	9.962	9.962	5.364	742132674	1			35411.6	140016
525	Chain A, Crystal Structure Of Human Tear LipocalinVON EBNERS GLAND Protein	Homo sapiens	1.56	13.58	13.58	6.79	56554584	1	P31025	LCN1 VEGP	817.801	29563.4													long-chain fatty acid transport [GO:0015909]; negative regulation of endopeptidase activity [GO:0010951]; proteolysis [GO:0006508]; response to stimulus [GO:0050896]; retina homeostasis [GO:0001895]; sensory perception of taste [GO:0050909]; transmembrane transport [GO:0055085]	cysteine-type endopeptidase inhibitor activity [GO:0004869]	extracellular exosome [GO:0070062]; extracellular region [GO:0005576]; extracellular space [GO:0005615]	Calycin superfamily, Lipocalin family
526	protein ITFG3 isoform X1 [Sus scrofa]	Sus scrofa	1.56	3.085	1.633	1.633	350581856	1	F1RGX2	FAM234A	3304.56	30774.7															integral component of membrane [GO:0016021]
527	myelin protein zero-like protein 1 [Camelus dromedarius]	Camelus dromedarius	1.55	6.552	6.552	4.483	744577971	1		MPZL1	838.986	32381.1
528	hypothetical protein [Pseudomonas aeruginosa]	Pseudomonas aeruginosa BWHPSA038	1.55	15.71	15.71	15.71	685895645	1			3631.83	6.85579e+06
529	twisted gastrulation protein [Mus musculus]	Mus musculus	1.52	10.76	10.76	6.726	9965413	1	Q9EP52	Twsg1 Tsg	15176.5	517318													BMP signaling pathway [GO:0030509]; camera-type eye development [GO:0043010]; cell differentiation [GO:0030154]; forebrain development [GO:0030900]; hemopoiesis [GO:0030097]; mesoderm formation [GO:0001707]; negative regulation of BMP signaling pathway [GO:0030514]; negative regulation of osteoblast differentiation [GO:0045668]; ossification [GO:0001503]; positive regulation of BMP signaling path…		extracellular exosome [GO:0070062]; extracellular space [GO:0005615]	Twisted gastrulation protein family
530	alpha-amylase 1 isoform X1 [Pan troglodytes]	Pan troglodytes	1.52	6.849	6.849	2.935	694887535	1			1934.1	20586.2
531	testis-expressed sequence 101 protein isoform X2 [Sus scrofa]	Sus scrofa	1.52	5.208	5.208	5.208	545831235	1			1069.8	41501.2
532	complement factor B [Sus scrofa]	Sus scrofa	1.5	6.536	6.536	3.791	162138242	2	B9TSR8	CFB	2018.13	115579													complement activation [GO:0006956]	serine-type endopeptidase activity [GO:0004252]	extracellular region [GO:0005576]
533	glutaminyl-peptide cyclotransferase [Sus scrofa]	Sus scrofa	1.49	19.39	14.68	14.68	350582524	4			_	_
534	fibronectin-like [Chelonia mydas]	Chelonia mydas	1.47	26.05	22.81	21.91	591351238	170		FN1	509.964	1.45844e+06																	Miranda and Tezon, 1992; Fusi and Bronson, 1992; Wennemuth et al., 2001
535	plexin-B2 [Chlorocebus sabaeus]	Chlorocebus sabaeus	1.47	1.464	0.6508	0.6508	635103143	1	A0A0D9QY09	PLXNB2	_	_													regulation of GTPase activity [GO:0043087]	semaphorin receptor activity [GO:0017154]	integral component of membrane [GO:0016021]
536	guanine nucleotide-binding protein G(q) subunit alpha-like isoform X2 [Poecilia formosa]	Poecilia formosa	1.46	7.973	6.312	6.312	617482427	1			_	_
			Number
			The rank of the specified protein relative to all other proteins in the list of detected proteins.
			Accesion
			The accession number for the protein.
			Protein Name
			The name of the protein.
			Matched Peptides (95%)
			The number of distinct peptides having at least 95% confidence. Multiple modified and cleaved states of the same underlying peptide sequence are considered distinct peptides because they have different molecular formulas.
			Unused (ProtScore)
			A measure of the protein confidence for a detected protein, calculated from the peptide confidence for peptides from spectra that are not already completely “used” by higher scoring winning proteins.
			% Cov (Coverage)
			The percentage of matching amino acids from identified peptides having confidence greater than 0 divided by the total number of amino acids in the sequence.
			% Cov (50)
			The percentage of matching amino acids from identified peptides having confidence greater than or equal to 50% divided by the total number of amino acids in the sequence.
			% Cov (95)
			The percentage of matching amino acids from identified peptides having confidence greater than or equal to 95% divided by the total number of amino acids in the sequence.
			Species
			Species to which the protein belongs
			UniProt IDs
			The UniProt IDs for each protein
			Gene Names
			The Gene name of each protein
